# Supplementary material for: Role of Csdc2 in Regulating Secondary Hair Follicle Growth in Cashmere Goats
Source: Int J Mol Sci. 2024 Jul 30;25(15):8349. doi: 10.3390/ijms25158349 (PMC11313070; doi:10.3390/ijms25158349)
Supplement: Supplementary file 1 [file ijms-25-08349-s001.zip]

Archive with 6 entries (4 files):
- ijms-3065641-supplementary/
- ijms-3065641-supplementary/Supplementary File/
- ijms-3065641-supplementary/Supplementary File/Supplementary File S1.docx
- ijms-3065641-supplementary/Supplementary File/Supplementary File S2.docx
- ijms-3065641-supplementary/Supplementary File/Supplementary File S3.xlsx
- ijms-3065641-supplementary/Supplementary File/~$ditional File S1.docx
