# Supplementary material for: Role of Csdc2 in Regulating Secondary Hair Follicle Growth in Cashmere Goats
Source: Int J Mol Sci. 2024 Jul 30;25(15):8349. doi: 10.3390/ijms25158349 (PMC11313070; doi:10.3390/ijms25158349)
Supplement: Supplementary file 1 [file ijms-25-08349-s001.zip › ijms-3065641-supplementary/Supplementary File/Supplementary File S3.xlsx]

## Sheet: Data S1
Data S1 Enriched genes of motif CST6 in this study
Peak ID	Gene ID
peak_51	LOC102181811
peak_62	ROBO2
peak_66	ROBO2
peak_98	TRNAS-GGA
peak_99	TRNAS-GGA
peak_101	LOC102173449
peak_122	ARL13B
peak_150	ADGRG7
peak_171	ALCAM
peak_199	TIGIT
peak_212	NR1I2
peak_218	LOC102184282
peak_219	PARP14
peak_231	TMEM44
peak_240	UTS2B
peak_251	TMEM41A
peak_253	VPS8
peak_257	LAMP3
peak_280	NAALADL2
peak_283	LOC102188172
peak_302	SERPINI1
peak_369	XRN1
peak_371	XRN1
peak_374	TRNAS-GGA
peak_392	MRPL3
peak_410	SRRM1
peak_414	TRNAE-UUC
peak_428	RHBDD1
peak_466	UNC80
peak_472	NRP2
peak_480	LOC108637848
peak_495	STK17B
peak_497	SLC39A10
peak_534	TFCP2L1
peak_557	LOC108637976
peak_559	ZRANB3
peak_564	THSD7B
peak_565	TRNAR-CCU
peak_581	TRNAC-ACA
peak_585	LRP1B
peak_587	KYNU
peak_612	LYPD6B
peak_630	LOC102180977
peak_632	TRNAC-GCA
peak_646	LOC108633441
peak_652	PSMD14
peak_670	TTC21B
peak_674	SCN9A
peak_682	LOC102179610
peak_683	LOC102179610
peak_697	PDE11A
peak_699	PDE11A
peak_705	ZNF385B
peak_719	PPP1R1C
peak_722	DNAJC10
peak_733	FSIP2
peak_754	MYO7B
peak_762	CYFIP1
peak_779	LOC102169353
peak_796	LOC102176846
peak_801	FAF1
peak_804	C3H1orf168
peak_818	DNAJC6
peak_819	LEPROT
peak_834	LRRC7
peak_852	LOC102175456
peak_873	NEXN
peak_898	CLCA1
peak_910	LOC102170144
peak_931	LOC102175079
peak_938	LOC108635578
peak_970	LOC102172228
peak_974	WNT2B
peak_976	MAGI3
peak_1007	FCRL5
peak_1039	LOC102169645
peak_1042	DPP6
peak_1043	TRNAW-CCA
peak_1044	TRNAW-CCA
peak_1045	TRNAS-GGA
peak_1062	DGKI
peak_1078	CALU
peak_1085	TRNAC-GCA
peak_1086	TRNASTOP-UCA
peak_1096	LOC102169254
peak_1101	RNF148
peak_1113	LOC102168416
peak_1119	POU6F2
peak_1147	PPP1R17
peak_1148	LOC102180455
peak_1155	LOC102189273
peak_1156	ELMO1
peak_1157	ELMO1
peak_1165	TRNAC-GCA
peak_1177	MDFIC
peak_1189	SFRP4
peak_1196	LOC106502029
peak_1197	LOC106502029
peak_1203	FGL2
peak_1204	LOC102186366
peak_1206	LOC102186366
peak_1207	LOC102186083
peak_1215	GNAI1
peak_1219	LOC100860959
peak_1236	PCLO
peak_1277	ISPD
peak_1291	VWDE
peak_1293	LOC108635920
peak_1373	NAV3
peak_1378	LOC108635993
peak_1382	TRNAC-ACA
peak_1422	LOC108633262
peak_1429	LOC108636003
peak_1436	SCAF11
peak_1438	ARID2
peak_1442	TWF1
peak_1443	ADAMTS20
peak_1449	ZCRB1
peak_1461	C5H12orf40
peak_1466	PTPRB
peak_1517	LOC102189464
peak_1532	LOC102189098
peak_1542	UTP20
peak_1548	EID3
peak_1559	FGD4
peak_1576	LRMP
peak_1584	TRNAS-GGA
peak_1592	AEBP2
peak_1594	LOC102169265
peak_1595	PIK3C2G
peak_1607	EPS8
peak_1618	LOC102183669
peak_1624	LOC106502137
peak_1627	LOC102184979
peak_1647	LOC102186568
peak_1690	NEUROG2
peak_1692	C6H4orf32
peak_1700	LEF1
peak_1716	PPP3CA
peak_1724	TSPAN5
peak_1739	UNC5C
peak_1750	GRID2
peak_1753	GRID2
peak_1757	TRNAW-CCA
peak_1761	LOC108636213
peak_1773	PACRGL
peak_1775	TRNAC-GCA
peak_1783	SEPSECS
peak_1800	LOC102187115
peak_1822	LOC102188296
peak_1823	LOC102187849
peak_1836	BEND4
peak_1842	KCTD8
peak_1865	KIT
peak_1868	SRP72
peak_1869	LOC102179841
peak_1870	LOC102188125
peak_1873	LOC102184415
peak_1925	LOC102186672
peak_1927	LOC102186850
peak_1933	ADAMTS3
peak_1940	CXCL9
peak_1941	CXCL11
peak_1944	LOC102168901
peak_1951	LOC102172613
peak_1967	DSPP
peak_1970	SLC2A9
peak_1986	SORCS2
peak_1987	AFAP1
peak_2027	ELL2
peak_2031	LOC108636336
peak_2035	FAM172A
peak_2036	FAM172A
peak_2037	LOC102179763
peak_2042	ARRDC3
peak_2045	ADGRV1
peak_2070	RPS23
peak_2076	FAM151B
peak_2077	LOC108633191
peak_2093	MAT2B
peak_2135	NR3C1
peak_2140	LRRTM2
peak_2144	SPOCK1
peak_2157	LOC102180216
peak_2180	TNFAIP8
peak_2182	HSD17B4
peak_2186	PRR16
peak_2209	SLC12A2
peak_2219	IL5
peak_2222	TRNAC-GCA
peak_2224	C3
peak_2227	LOC102180753
peak_2234	RNF130
peak_2239	CBR4
peak_2254	TRNAK-CUU
peak_2270	LOC106502388
peak_2271	LRRC19
peak_2336	LOC102175291
peak_2351	TMEM252
peak_2354	LOC102173658
peak_2355	MIR204
peak_2356	TRPM3
peak_2368	VPS13A
peak_2369	GNA14
peak_2396	ADAM28
peak_2403	UBAP2
peak_2417	OGN
peak_2418	BICD2
peak_2425	S1PR3
peak_2426	LOC102186962
peak_2459	LOC102175128
peak_2466	SLC17A5
peak_2471	FILIP1
peak_2492	LOC102176689
peak_2493	PGM3
peak_2498	RSPO3
peak_2551	SEC63
peak_2564	GRIK2
peak_2628	PTPRK
peak_2633	LOC108636729
peak_2645	TRNAC-ACA
peak_2658	MAP7
peak_2659	IL22RA2
peak_2679	TRNAW-CCA
peak_2688	SAMD5
peak_2689	PCMT1
peak_2693	AKAP12
peak_2749	TRNAV-UAC
peak_2760	PPP2R5E
peak_2764	LOC102181690
peak_2767	LOC102178362
peak_2794	FGF7
peak_2795	FAM227B
peak_2798	TRNAG-CCC
peak_2800	LOC102175407
peak_2804	WDR72
peak_2807	UNC13C
peak_2820	SLTM
peak_2821	MYO1E
peak_2829	USP3
peak_2844	MDGA2
peak_2860	GANC
peak_2867	FAM98B
peak_2869	SPRED1
peak_2876	C10H15orf41
peak_2896	LOC102182232
peak_2919	DPP8
peak_2921	CMYA5
peak_2923	ARSB
peak_2925	AP3B1
peak_2930	ATG12
peak_2942	NMS
peak_2945	LOC108637132
peak_2949	LOC102168638
peak_2957	RASGRP3
peak_2976	SRSF7
peak_2978	CDKL4
peak_2990	DYNC2LI1
peak_2993	GTF2A1L
peak_2999	LOC102176333
peak_3036	IMMT
peak_3040	DNAH6
peak_3099	BMP10
peak_3119	GEN1
peak_3121	NBAS
peak_3139	GPR21
peak_3142	PSMB7
peak_3147	LOC102173578
peak_3149	RXRA
peak_3157	FAM155A
peak_3168	FGF14
peak_3172	PCCA
peak_3174	OXGR1
peak_3183	DZIP1
peak_3185	ABCC4
peak_3190	LOC108637293
peak_3232	LOC108637257
peak_3233	LOC108637257
peak_3266	MYCBP2
peak_3267	CLN5
peak_3290	DACH1
peak_3292	DACH1
peak_3305	LOC102177537
peak_3325	PCDH9
peak_3329	TRNAW-CCA
peak_3347	SHISA2
peak_3348	LOC102190971
peak_3356	LOC108637301
peak_3362	LOC102175490
peak_3379	LRCH1
peak_3382	CPB2
peak_3384	ENOX1
peak_3428	LOC102169191
peak_3439	LOC102187604
peak_3449	TRNAW-CCA
peak_3452	LOC102171438
peak_3469	LOC102187240
peak_3479	DNAJC1
peak_3487	FAM188A
peak_3492	CUBN
peak_3499	NSUN6
peak_3523	SLC23A2
peak_3592	RPL30
peak_3596	LOC106502865
peak_3597	FBXO43
peak_3601	DCSTAMP
peak_3602	DCSTAMP
peak_3615	LOC108637523
peak_3673	LOC102180139
peak_3674	LOC102180139
peak_3677	STAU2
peak_3681	C14H8orf34
peak_3683	MCMDC2
peak_3716	FAM49B
peak_3762	LOC102182325
peak_3770	TRNAC-GCA
peak_3778	LOC102180519
peak_3801	CSTF3
peak_3819	XRRA1
peak_3824	FCHSD2
peak_3825	NUP98
peak_3826	LOC108637588
peak_3837	LOC102170250
peak_3854	REXO2
peak_3857	HTR3B
peak_3878	LOC102184453
peak_3907	CEP126
peak_3934	LOC102187790
peak_3963	RGS18
peak_3976	BRINP3
peak_3977	BRINP3
peak_3978	BRINP3
peak_3979	BRINP3
peak_4005	LYPLAL1
peak_4006	C16H1orf115
peak_4018	KIF26B
peak_4024	PLD5
peak_4025	LOC102176544
peak_4026	WDR64
peak_4028	LOC108637771
peak_4044	AGRN
peak_4067	ANGPTL1
peak_4074	KIAA1614
peak_4077	FAM129A
peak_4080	LOC102176150
peak_4103	KSR2
peak_4104	SRRM4
peak_4105	FAM216A
peak_4108	TRNAG-UCC
peak_4111	TMEM132D
peak_4127	GRIA2
peak_4146	LOC102186616
peak_4147	LOC102186616
peak_4151	FSTL5
peak_4154	FSTL5
peak_4162	LOC102181143
peak_4233	NOCT
peak_4257	TMEM184C
peak_4266	MAB21L2
peak_4284	LOC102178616
peak_4306	LOC108637963
peak_4307	LOC102174963
peak_4315	TRNAW-CCA
peak_4325	TRNAD-GUC
peak_4344	RANBP10
peak_4345	NFATC3
peak_4367	LOC102190065
peak_4369	LOC108638038
peak_4372	ZNF583
peak_4390	BCAS3
peak_4391	DHRS11
peak_4397	ASIC2
peak_4398	RHBDL3
peak_4419	TEKT3
peak_4420	TNFRSF13B
peak_4430	KANSL1
peak_4439	TBC1D16
peak_4468	RNF180
peak_4478	LOC102184195
peak_4519	RICTOR
peak_4520	OSMR
peak_4522	LIFR
peak_4528	TTC23L
peak_4531	MTMR12
peak_4628	ADAMTS17
peak_4634	MCTP2
peak_4653	HOMER2
peak_4658	FAH
peak_4659	TRNAG-CCC
peak_4662	FAM189A1
peak_4665	SCAPER
peak_4671	LOC102178018
peak_4690	TRNAG-GCC
peak_4691	TRNAG-GCC
peak_4749	MARK3
peak_4753	RBMS3
peak_4769	LOC102191281
peak_4770	GOLGA4
peak_4778	LOC108638589
peak_4779	LOC108638589
peak_4782	FANCD2OS
peak_4816	MITF
peak_4826	PRICKLE2
peak_4866	LOC102169347
peak_4887	ADGRF2
peak_4905	GFRAL
peak_4943	CDH7
peak_4979	KIAA1328
peak_4982	LOC102176840
peak_4991	MEP1B
peak_5006	LOC102176929
peak_5012	SS18
peak_5038	LOC108633796
peak_5039	PTPRM
peak_5040	PTPRM
peak_5050	ELAC1
peak_5055	LOC108633777
peak_5061	CCDC68
peak_5095	LOC108633910
peak_5096	LOC108633910
peak_5099	OTOA
peak_5116	LOC102190953
peak_5140	TRUB1
peak_5144	BBIP1
peak_5159	SLK
peak_5161	NT5C2
peak_5164	LOC102184586
peak_5166	ENTPD7
peak_5169	HPSE2
peak_5170	HPSE2
peak_5173	BLNK
peak_5175	TCTN3
peak_5180	EXOC6
peak_5183	TNKS2
peak_5227	TRNAC-GCA
peak_5228	LOC108634098
peak_5234	LOC102181098
peak_5239	TRNAK-UUU
peak_5240	LOC102184311
peak_5241	LOC102184311
peak_5243	MAK16
peak_5261	TUSC3
peak_5269	LOC108634085
peak_5308	CSMD1
peak_5313	TRNAS-GGA
peak_5325	CCSER2
peak_5339	TRNAG-CCC
peak_5340	TRNAG-CCC
peak_5346	MICU1
peak_5353	PRF1
peak_5354	AIFM2
peak_5356	TRNAS-GGA
peak_5357	LRRTM3
peak_5358	LRRTM3
peak_5370	JMJD1C
peak_5371	RTKN2
peak_5374	LOC102173261
peak_5396	LOC102174459
peak_5417	TRNAC-GCA
peak_5418	DLG2
peak_5420	LOC102169647
peak_5421	LOC102169647
peak_5426	LOC102175365
peak_5433	NARS2
peak_5438	LOC102183767
peak_5452	LOC102182672
peak_5455	LOC102185439
peak_5464	CDON
peak_5487	SNX15
peak_5519	LOC108634594

## Sheet: Data S2
Data S2 list of 1540 genes
Peak ID	Gene ID	Chr	Start	End	Gene Feature	GeneInside peak	-log10(pvalue)
peak_7	BACH1	NC_030808.1	4908573	4908836	GRIK1:intron	GRIK1:NC_030808.1:4462410-4927194:+:-43819	5.13462
peak_15	CYYR1	NC_030808.1	8290023	8290297	CYYR1:intron	CYYR1:NC_030808.1:8274954-8395967:+:-38548	3.51431
peak_33	LOC102174777	NC_030808.1	14071316	14071777	NCAM2:intron	TRNAS-GGA:NC_030808.1:13547906-13547978:-:348176	4.18112
peak_43	CHODL	NC_030808.1	17262085	17262434	TMPRSS15:intron	TMPRSS15:NC_030808.1:17151748-17305379:+:-871120	4.74667
peak_47	USP25	NC_030808.1	19844516	19845065	USP25:intron	LOC102176916:NC_030808.1:18978129-19651966:-:248342	3.09179
peak_49	LOC108636217	NC_030808.1	20566557	20566823	LOC108636217:intron	USP25:NC_030808.1:19763622-19933854:-:-24706	3.51431
peak_51	LOC102181811	NC_030808.1	21468338	21468655	LOC102181811:intron	LOC106502499:NC_030808.1:21024516-21027915:+:19846	3.51431
peak_52	RBM11	NC_030808.1	21557316	21557638	RBM11:intron	LOC102181811:NC_030808.1:21413973-21514132:-:45636	5.16253
peak_62	ROBO2	NC_030808.1	23297130	23297493	ROBO2:intron	LOC102182910:NC_030808.1:22882796-22905735:-:-46955	4.30274
peak_63	ROBO2	NC_030808.1	23303261	23303721	ROBO2:intron	ROBO2:NC_030808.1:23020294-23681132:+:277017	5.61835
peak_64	ROBO2	NC_030808.1	23375757	23376183	ROBO2:intron	ROBO2:NC_030808.1:23020294-23681132:+:283196	4.42212
peak_65	ROBO2	NC_030808.1	23538606	23538855	ROBO2:intron	ROBO2:NC_030808.1:23020294-23681132:+:355675	5.33424
peak_66	ROBO2	NC_030808.1	23542022	23542410	ROBO2:intron	ROBO2:NC_030808.1:23020294-23681132:+:518436	6.34332
peak_70	LOC108636864	NC_030808.1	24804316	24804645	ROBO1:three_prime_UTR	LOC108636864:NC_030808.1:24561193-24564078:+:94275	3.01636
peak_71	LOC108636864	NC_030808.1	24830199	24830618	ROBO1:intron	LOC108636864:NC_030808.1:24561193-24564078:+:243287	4.42212
peak_72	LOC108636864	NC_030808.1	24967733	24968001	ROBO1:intron	LOC108636864:NC_030808.1:24561193-24564078:+:269215	4.35318
peak_73	LOC108636864	NC_030808.1	24987369	24987753	ROBO1:intron	LOC108636864:NC_030808.1:24561193-24564078:+:406673	4.02072
peak_74	LOC102185221	NC_030808.1	25632242	25632614	ROBO1:intron	LOC108636864:NC_030808.1:24561193-24564078:+:426367	4.22902
peak_75	LOC102185221	NC_030808.1	25753253	25753564	ROBO1:intron	LOC102185221:NC_030808.1:25739433-25740810:-:108382	3.97685
peak_76	ROBO1	NC_030808.1	25847534	25847848	ROBO1:intron	LOC102185221:NC_030808.1:25739433-25740810:-:-12598	4.63525
peak_84	LOC102184944	NC_030808.1	27927821	27928058	GBE1:intron	LOC102184944:NC_030808.1:27772831-27773269:+:-56047	3.83898
peak_85	GBE1	NC_030808.1	27993695	27994036	GBE1:intron	LOC102184944:NC_030808.1:27772831-27773269:+:155108	4.42212
peak_98	TRNAS-GGA	NC_030808.1	31874062	31874540	CADM2:intron	CADM2:NC_030808.1:31602510-32898032:+:-399191	4.42212
peak_99	TRNAS-GGA	NC_030808.1	32295512	32295844	CADM2:intron	TRNAS-GGA:NC_030808.1:32091688-32091761:+:-217387	4.63525
peak_100	TRNAS-GGA	NC_030808.1	32370397	32370785	CADM2:intron	TRNAS-GGA:NC_030808.1:32091688-32091761:+:203989	4.18112
peak_101	LOC102173449	NC_030808.1	32607153	32607800	CADM2:intron	TRNAS-GGA:NC_030808.1:32091688-32091761:+:278902	5.61835
peak_118	EPHA3	NC_030808.1	35916250	35916546	EPHA3:intron	TRNAC-GCA:NC_030808.1:35376983-35377055:+:148895	4.27791
peak_119	EPHA3	NC_030808.1	36115935	36116227	EPHA3:intron	EPHA3:NC_030808.1:35895719-36304841:+:20678	4.18112
peak_121	PROS1	NC_030808.1	36975472	36975733	PROS1:intron	PROS1:NC_030808.1:36960806-37029535:-:246031	6.9995
peak_122	ARL13B	NC_030808.1	37061984	37062296	ARL13B:intron	PROS1:NC_030808.1:36960806-37029535:-:53933	3.8299
peak_123	STX19	NC_030808.1	37099728	37099996	ARL13B:intron	ARL13B:NC_030808.1:37039732-37121323:+:22407	5.38625
peak_134	LOC106503253	NC_030808.1	40162946	40163201	EPHA6:intron	EPHA6:NC_030808.1:39786136-40756386:+:-466794	4.67529
peak_135	LOC106503253	NC_030808.1	40191535	40192005	EPHA6:intron	LOC106503253:NC_030808.1:40197789-40198896:+:-34716	4.42212
peak_136	LOC106503253	NC_030808.1	40234185	40234419	EPHA6:intron	LOC106503253:NC_030808.1:40197789-40198896:+:-6019	3.09179
peak_137	LOC106503253	NC_030808.1	40340783	40341247	EPHA6:intron	LOC106503253:NC_030808.1:40197789-40198896:+:36512	4.20495
peak_138	LOC108636205	NC_030808.1	40431259	40431576	EPHA6:intron	LOC106503253:NC_030808.1:40197789-40198896:+:143225	3.09179
peak_139	LOC108636205	NC_030808.1	40648562	40648901	EPHA6:intron	LOC108636205:NC_030808.1:40551154-40559596:+:-119737	4.02072
peak_142	CRYBG3	NC_030808.1	41970707	41971141	CRYBG3:intron	KCNE2:NC_030808.1:41430075-41440876:-:-93765	4.42212
peak_143	GABRR3	NC_030808.1	42112611	42112921	GABRR3:intron	CRYBG3:NC_030808.1:41903865-42028411:+:67058	5.24796
peak_149	ADGRG7	NC_030808.1	44793194	44793583	LOC102180889:intron	COL8A1:NC_030808.1:43701732-43869295:+:69245	3.43487
peak_150	ADGRG7	NC_030808.1	44841225	44841535	ADGRG7:intron	ADGRG7:NC_030808.1:44829762-44896050:+:-36374	5.19072
peak_151	IMPG2	NC_030808.1	45552151	45552654	IMPG2:intron	ADGRG7:NC_030808.1:44829762-44896050:+:11617	5.36607
peak_152	LOC102183455	NC_030808.1	45650351	45650670	SENP7:intron	IMPG2:NC_030808.1:45486373-45559841:-:7439	4.42212
peak_153	NXPE3	NC_030808.1	45859874	45860262	NXPE3:intron	LOC102183455:NC_030808.1:45707832-45715510:+:-57322	4.42212
peak_171	ALCAM	NC_030808.1	49851832	49852072	ALCAM:intron	ALCAM:NC_030808.1:49834498-50068116:+:-55514	4.92092
peak_172	ALCAM	NC_030808.1	50008118	50008530	ALCAM:intron	ALCAM:NC_030808.1:49834498-50068116:+:17453	5.16253
peak_174	CBLB	NC_030808.1	50262198	50262535	CBLB:intron	ALCAM:NC_030808.1:49834498-50068116:+:252711	3.17655
peak_177	CD47	NC_030808.1	52605123	52605411	CD47:three_prime_UTR	LOC102171651:NC_030808.1:50907534-50908078:+:-15237	5.38625
peak_178	KIAA1524	NC_030808.1	53195345	53195608	KIAA1524:CDS	CD47:NC_030808.1:52603020-52664960:-:59693	4.42212
peak_188	NECTIN3	NC_030808.1	55740709	55741248	NECTIN3:intron	LOC102172760:NC_030808.1:55553703-55554607:-:125817	4.42212
peak_189	NECTIN3	NC_030808.1	55788577	55788838	NECTIN3:intron	NECTIN3:NC_030808.1:55700391-55822057:+:40587	3.37217
peak_190	NECTIN3	NC_030808.1	55808142	55808380	NECTIN3:intron	NECTIN3:NC_030808.1:55700391-55822057:+:88316	5.38625
peak_193	PHLDB2	NC_030808.1	56257448	56257783	PLCXD2:three_prime_UTR	CD96:NC_030808.1:56082081-56181745:+:-40388	3.51431
peak_194	GCSAM	NC_030808.1	56725073	56725364	SLC9C1:intron	PHLDB2:NC_030808.1:56263818-56500694:+:-6203	3.03323
peak_195	SLC9C1	NC_030808.1	56772707	56773263	SLC9C1:intron	GCSAM:NC_030808.1:56674772-56692509:-:-32709	4.69929
peak_196	SLC9C1	NC_030808.1	56805661	56805906	SLC9C1:intron	SLC9C1:NC_030808.1:56703259-56810885:-:37900	4.35318
peak_197	LOC102183007	NC_030808.1	57399954	57400395	LOC102183007:three_prime_UTR	SLC9C1:NC_030808.1:56703259-56810885:-:5102	3.8299
peak_198	TIGIT	NC_030808.1	59005576	59005845	ZBTB20:five_prime_UTR	LOC102183007:NC_030808.1:57399891-57440294:-:40120	3.51431
peak_199	TIGIT	NC_030808.1	59058988	59059228	ZBTB20:five_prime_UTR	TIGIT:NC_030808.1:58694140-58711454:+:311570	3.51431
peak_200	TIGIT	NC_030808.1	59100289	59100521	ZBTB20:five_prime_UTR	TIGIT:NC_030808.1:58694140-58711454:+:364967	4.69929
peak_201	ZBTB20	NC_030808.1	59189869	59190198	ZBTB20:five_prime_UTR	TIGIT:NC_030808.1:58694140-58711454:+:406264	4.11103
peak_202	ZBTB20	NC_030808.1	59217026	59217309	ZBTB20:five_prime_UTR	ZBTB20:NC_030808.1:58736803-59584875:-:394842	4.87807
peak_203	ZBTB20	NC_030808.1	59518827	59519089	ZBTB20:five_prime_UTR	ZBTB20:NC_030808.1:58736803-59584875:-:367708	5.38625
peak_204	ZBTB20	NC_030808.1	59562738	59562987	ZBTB20:five_prime_UTR	ZBTB20:NC_030808.1:58736803-59584875:-:65917	3.09179
peak_206	GAP43	NC_030808.1	60111804	60112118	GAP43:intron	GAP43:NC_030808.1:60044529-60150216:+:-87328	3.93379
peak_207	TRNAK-UUU	NC_030808.1	60652519	60652811	LSAMP:intron	GAP43:NC_030808.1:60044529-60150216:+:67431	3.23319
peak_208	LSAMP	NC_030808.1	60918530	60918862	LSAMP:intron	TRNAK-UUU:NC_030808.1:60688030-60688103:-:35438	3.51431
peak_212	NR1I2	NC_030808.1	64348785	64349057	GSK3B:intron	TRNAS-GGA:NC_030808.1:63263346-63263418:-:-137755	4.20495
peak_213	GSK3B	NC_030808.1	64446667	64447117	GSK3B:intron	NR1I2:NC_030808.1:64299752-64332434:+:49168	3.61912
peak_214	GSK3B	NC_030808.1	64457846	64458173	GSK3B:intron	GSK3B:NC_030808.1:64334571-64552032:-:105140	3.8299
peak_215	STXBP5L	NC_030808.1	65308970	65309547	STXBP5L:intron	GSK3B:NC_030808.1:64334571-64552032:-:94023	3.83898
peak_216	STXBP5L	NC_030808.1	65478727	65478968	STXBP5L:intron	STXBP5L:NC_030808.1:65299422-65617155:+:9836	4.42212
peak_217	POLQ	NC_030808.1	65533270	65533530	STXBP5L:intron	STXBP5L:NC_030808.1:65299422-65617155:+:179425	5.3064
peak_218	LOC102184282	NC_030808.1	65999149	65999476	EAF2:intron	POLQ:NC_030808.1:65625756-65728197:-:194797	3.49963
peak_219	PARP14	NC_030808.1	66682101	66682473	PARP14:intron	LOC102184282:NC_030808.1:66024695-66077088:+:-25383	3.51431
peak_221	SLC12A8	NC_030808.1	69509055	69509381	ZNF148:intron	DIRC2:NC_030808.1:66773524-66871765:+:111488	4.25334
peak_222	ZNF148	NC_030808.1	69576114	69576352	ZNF148:five_prime_UTR	SLC12A8:NC_030808.1:69289221-69431839:-:-77378	3.80925
peak_223	OSBPL11	NC_030808.1	69815144	69815395	OSBPL11:intron	ZNF148:NC_030808.1:69442966-69586809:-:10576	3.41375
peak_224	LMLN	NC_030808.1	69895628	69896559	LMLN:intron	OSBPL11:NC_030808.1:69727100-69826032:-:10763	5.38625
peak_225	LRCH3	NC_030808.1	70080125	70080426	LRCH3:intron	LMLN:NC_030808.1:69881876-69933388:-:37295	4.67529
peak_226	LOC102173689	NC_030808.1	70712493	70712730	UBXN7:intron	LRCH3:NC_030808.1:69990460-70101362:-:21087	3.51431
peak_228	FBXO45	NC_030808.1	70837409	70837688	FBXO45:intron	SMCO1:NC_030808.1:70784054-70790921:-:-5185	3.8299
peak_229	LOC108635607	NC_030808.1	71388508	71388740	DLG1:intron	FBXO45:NC_030808.1:70833296-70847080:+:4252	4.02072
peak_230	PPP1R2	NC_030808.1	71850145	71850393	PPP1R2:intron	LOC108635607:NC_030808.1:71325717-71327490:-:-61133	3.51431
peak_231	TMEM44	NC_030808.1	72661744	72662159	TMEM44:intron	PPP1R2:NC_030808.1:71839911-71861039:+:10357	3.51431
peak_233	LOC102184946	NC_030808.1	73513013	73513262	OPA1:intron	CPN2:NC_030808.1:72915072-72924191:+:56108	3.39285
peak_234	LOC102184946	NC_030808.1	73519670	73519969	OPA1:intron	LOC102184946:NC_030808.1:73487098-73489912:-:-23225	4.69929
peak_236	FGF12	NC_030808.1	74442532	74442767	FGF12:intron	HRASLS:NC_030808.1:73865748-73920247:-:-107441	3.01636
peak_237	TRNAC-GCA	NC_030808.1	74713009	74713531	FGF12:intron	FGF12:NC_030808.1:74428774-75041829:+:13875	3.83898
peak_238	TRNAC-GCA	NC_030808.1	74731412	74731841	FGF12:intron	TRNAC-GCA:NC_030808.1:74843676-74843748:+:-130406	5.38625
peak_240	UTS2B	NC_030808.1	75838832	75839071	OSTN:intron	LOC106502094:NC_030808.1:75696853-75700886:-:116709	3.8299
peak_243	IL1RAP	NC_030808.1	76385950	76386247	IL1RAP:intron	GMNC:NC_030808.1:76146214-76153710:+:-81193	4.42212
peak_245	LOC102190264	NC_030808.1	77194764	77195082	TP63:intron	LOC102190264:NC_030808.1:77132706-77133095:-:4245	5.38625
peak_248	DGKG	NC_030808.1	80636798	80637058	DGKG:intron	ADIPOQ:NC_030808.1:80092744-80105787:-:3240	5.33608
peak_250	TMEM41A	NC_030808.1	81341911	81342365	LIPH:intron	LOC102179418:NC_030808.1:80926353-80947026:-:43162	4.69929
peak_251	TMEM41A	NC_030808.1	81385511	81385848	MAP3K13:CDS	TMEM41A:NC_030808.1:81363981-81373109:+:-21843	4.42212
peak_252	MAP3K13	NC_030808.1	81451423	81451662	MAP3K13:five_prime_UTR	TMEM41A:NC_030808.1:81363981-81373109:+:21698	3.8299
peak_253	VPS8	NC_030808.1	82082327	82082591	VPS8:intron	MAP3K13:NC_030808.1:81373582-81533252:-:81710	3.49963
peak_254	CAMK2N2	NC_030808.1	82592366	82592637	ECE2:intron	VPS8:NC_030808.1:81795068-82092907:-:10448	3.23319
peak_255	KLHL6	NC_030808.1	83270050	83270371	KLHL6:intron	CAMK2N2:NC_030808.1:82598306-82600577:+:-5805	3.17655
peak_257	LAMP3	NC_030808.1	83623808	83624106	LAMP3:Promoter	LOC102188899:NC_030808.1:83319444-83327074:-:32682	3.51431
peak_258	ATP11B	NC_030808.1	83856955	83857243	ATP11B:intron	LAMP3:NC_030808.1:83625793-83658751:+:-1836	3.51431
peak_265	TTC14	NC_030808.1	86088921	86089522	TTC14:intron	DNAJC19:NC_030808.1:85751160-85756951:+:-166123	4.42212
peak_266	LOC102188444	NC_030808.1	87531302	87531683	KCNMB3:intron	TTC14:NC_030808.1:86086129-86095985:-:6764	4.42212
peak_274	TBL1XR1	NC_030808.1	90973990	90974276	NAALADL2:intron	TBL1XR1:NC_030808.1:89484976-89661771:+:589693	3.8299
peak_275	NAALADL2	NC_030808.1	91016982	91017218	NAALADL2:intron	TBL1XR1:NC_030808.1:89484976-89661771:+:1489156	3.09179
peak_276	NAALADL2	NC_030808.1	91706538	91706857	NAALADL2:intron	NAALADL2:NC_030808.1:90886861-92518065:-:1500965	3.51431
peak_277	NAALADL2	NC_030808.1	91766926	91767522	NAALADL2:intron	NAALADL2:NC_030808.1:90886861-92518065:-:811368	6.40037
peak_278	NAALADL2	NC_030808.1	92298681	92299144	NAALADL2:five_prime_UTR	NAALADL2:NC_030808.1:90886861-92518065:-:750841	4.69929
peak_279	NAALADL2	NC_030808.1	92483761	92484152	NAALADL2:five_prime_UTR	NAALADL2:NC_030808.1:90886861-92518065:-:219153	4.42212
peak_280	NAALADL2	NC_030808.1	92491777	92492012	NAALADL2:five_prime_UTR	NAALADL2:NC_030808.1:90886861-92518065:-:34109	4.42212
peak_282	LOC102188172	NC_030808.1	93032392	93032693	NLGN1:intron	NAALADL2:NC_030808.1:90886861-92518065:-:-66831	3.01636
peak_283	LOC102188172	NC_030808.1	93071803	93072166	NLGN1:intron	LOC102188172:NC_030808.1:92906553-92922837:+:125989	3.83898
peak_285	SPATA16	NC_030808.1	93946799	93947083	SPATA16:intron	LOC108636355:NC_030808.1:93523450-93576893:+:-35274	3.83898
peak_288	FNDC3B	NC_030808.1	94860331	94860574	FNDC3B:intron	LOC108636861:NC_030808.1:94246516-94247752:-:-10965	4.42212
peak_290	SLC2A2	NC_030808.1	96001248	96001600	SLC2A2:Promoter	PLD1:NC_030808.1:95239332-95522763:+:142690	4.42212
peak_291	CLDN11	NC_030808.1	96506833	96507227	SLC7A14:intron	SLC2A2:NC_030808.1:96002982-96037965:+:-1558	24.0511
peak_292	SEC62	NC_030808.1	96931092	96931365	SEC62:intron	CLDN11:NC_030808.1:96537062-96551940:-:44910	4.92092
peak_294	LOC106502222	NC_030808.1	97400961	97401375	MECOM:intron	SAMD7:NC_030808.1:96967163-96982920:-:-16315	3.51431
peak_295	LOC106502222	NC_030808.1	97517483	97517744	MECOM:intron	LOC106502222:NC_030808.1:97532520-97544780:-:143612	4.27791
peak_296	LOC102183826	NC_030808.1	97805275	97805663	MECOM:intron	LOC106502222:NC_030808.1:97532520-97544780:-:27167	4.02072
peak_297	LOC102183826	NC_030808.1	97813839	97814245	MECOM:CDS	LOC102183826:NC_030808.1:97880065-97902250:-:96781	4.42212
peak_298	LOC102184004	NC_030808.1	98230585	98230824	LOC102190915:intron	LOC102183826:NC_030808.1:97880065-97902250:-:88208	3.83898
peak_299	LOC102184004	NC_030808.1	98233884	98234130	LOC102190915:intron	LOC102184004:NC_030808.1:98293396-98295454:-:64750	3.8299
peak_300	LOC102184004	NC_030808.1	98245071	98245441	LOC102190915:intron	LOC102184004:NC_030808.1:98293396-98295454:-:61447	3.61577
peak_302	SERPINI1	NC_030808.1	99151217	99151548	SERPINI1:intron	LOC102185398:NC_030808.1:99031055-99058945:-:28554	3.20219
peak_332	NMD3	NC_030808.1	105726150	105726445	NMD3:intron	SPTSSB:NC_030808.1:105586363-105617122:+:-48790	3.09179
peak_336	RSRC1	NC_030808.1	108938567	108939197	RSRC1:intron	LOC102175899:NC_030808.1:108253611-108254686:+:-29745	4.42212
peak_338	LOC102175620	NC_030808.1	110701571	110701806	KCNAB1:intron	LOC102177566:NC_030808.1:110605284-110611613:+:15853	3.01636
peak_350	CPA3	NC_030808.1	118901857	118902092	CPA3:intron	GYG1:NC_030808.1:118732190-118770499:-:50037	4.25334
peak_358	PLOD2	NC_030808.1	121974838	121975145	PLOD2:intron	LOC106502391:NC_030808.1:120855326-120928949:+:199628	3.51431
peak_368	TRNAK-UUU	NC_030808.1	124968596	124968845	SLC9A9:intron	LOC102186438:NC_030808.1:124318370-124322690:-:431317	3.23319
peak_369	XRN1	NC_030808.1	126061963	126062335	ATR:intron	TRNAK-UUU:NC_030808.1:124914146-124914219:-:-54501	4.69929
peak_370	XRN1	NC_030808.1	126087965	126088289	ATR:intron	XRN1:NC_030808.1:126111642-126227965:+:-49493	5.19072
peak_371	XRN1	NC_030808.1	126151591	126152085	XRN1:intron	XRN1:NC_030808.1:126111642-126227965:+:-23515	4.42212
peak_372	TFDP2	NC_030808.1	126409608	126409849	TFDP2:intron	XRN1:NC_030808.1:126111642-126227965:+:40195	3.33144
peak_374	TRNAS-GGA	NC_030808.1	128377377	128377635	CLSTN2:intron	ZBTB38:NC_030808.1:127054587-127190159:-:-2837	3.41375
peak_375	TRNAC-GCA	NC_030808.1	129275867	129276099	COPB2:CDS;gene821:Promoter	TRNAS-GGA:NC_030808.1:128574778-128574850:-:197344	4.30274
peak_376	LOC100861210	NC_030808.1	129756526	129756840	LOC100861210:intron	TRNAC-GCA:NC_030808.1:129277319-129277391:+:-1336	4.42212
peak_377	CEP70	NC_030808.1	130129250	130129596	CEP70:intron	LOC100861210:NC_030808.1:129746315-129771179:-:14496	3.37217
peak_378	CEP70	NC_030808.1	130152412	130152647	CEP70:intron	CEP70:NC_030808.1:130089233-130186513:+:40189	5.19072
peak_379	ESYT3	NC_030808.1	130179068	130179317	CEP70:intron	CEP70:NC_030808.1:130089233-130186513:+:63296	4.25334
peak_380	STAG1	NC_030808.1	132291082	132291425	STAG1:intron	ESYT3:NC_030808.1:130189978-130245320:-:66128	4.74667
peak_381	PCCB	NC_030808.1	132439036	132439306	STAG1:intron	STAG1:NC_030808.1:132015234-132486182:+:276019	4.42212
peak_382	PCCB	NC_030808.1	132480864	132481126	STAG1:intron	PCCB:NC_030808.1:132490735-132586813:-:147642	3.08571
peak_383	PCCB	NC_030808.1	132513538	132513857	PCCB:intron	PCCB:NC_030808.1:132490735-132586813:-:105818	4.42212
peak_384	PCCB	NC_030808.1	132552236	132552505	PCCB:intron	PCCB:NC_030808.1:132490735-132586813:-:73116	4.42212
peak_386	TRNAC-GCA	NC_030808.1	132736793	132737052	PPP2R3A:intron	MSL2:NC_030808.1:132641895-132673714:+:-1975	3.15803
peak_387	PPP2R3A	NC_030808.1	132874442	132874691	PPP2R3A:five_prime_UTR	TRNAC-GCA:NC_030808.1:132699288-132699360:-:-37562	3.15803
peak_390	ANAPC13	NC_030808.1	134369960	134370278	CEP63:intron	LOC102168773:NC_030808.1:133029434-133031508:-:-429855	3.90383
peak_392	MRPL3	NC_030808.1	137842725	137843015	CPNE4:intron	CPNE4:NC_030808.1:137317162-137966558:+:133095	4.42212
peak_393	NEK11	NC_030808.1	138458854	138459229	NEK11:intron	MRPL3:NC_030808.1:138002274-138059429:+:-159404	3.61577
peak_394	PSMG1	NC_030808.1	138920915	138921305	BRWD1:intron	NEK11:NC_030808.1:138180435-138467344:-:8303	4.08813
peak_395	LOC102179816	NC_030808.1	140367460	140367730	DSCAM:intron	PSMG1:NC_030808.1:138854430-138866975:-:-54134	5.16253
peak_405	TRNAW-CCA	NC_030808.1	154280580	154280818	TBC1D5:intron	GALNT15:NC_030808.1:153021183-153065265:+:-75642	5.27703
peak_406	TBC1D5	NC_030808.1	154448547	154448796	TBC1D5:five_prime_UTR	TRNAW-CCA:NC_030808.1:154244175-154244247:-:-36451	3.89152
peak_410	SRRM1	NC_030809.1	7664044	7664295	SRRM1:intron	EFHB:NC_030808.1:156938984-157000277:-:320090	5.38625
peak_412	EYA3	NC_030809.1	10643555	10643807	EYA3:intron	STX12:NC_030809.1:10382556-10420351:+:-18213	3.83898
peak_413	TAF12	NC_030809.1	11142236	11142486	TAF12:five_prime_UTR	EYA3:NC_030809.1:10579418-10674892:-:31211	5.3064
peak_414	TRNAE-UUC	NC_030809.1	11245151	11245498	YTHDF2:intron	TAF12:NC_030809.1:11124235-11151222:-:8861	4.42212
peak_418	LOC102189808	NC_030809.1	15844582	15844817	DIS3L2:intron	ZBTB8B:NC_030809.1:14561161-14577693:+:-11750	5.13462
peak_422	PID1	NC_030809.1	18445935	18446284	PID1:intron	TRIP12:NC_030809.1:17763214-17916591:+:30864	4.06544
peak_426	LOC108638522	NC_030809.1	19987883	19988159	LOC108638522:intron	SPHKAP:NC_030809.1:19431186-19624384:+:-20016	4.13416
peak_427	AGFG1	NC_030809.1	20051952	20052289	AGFG1:intron	LOC108638522:NC_030809.1:19979335-19994148:-:6127	4.42212
peak_428	RHBDD1	NC_030809.1	20700654	20700917	RHBDD1:Promoter	AGFG1:NC_030809.1:20029970-20109982:-:57862	4.13416
peak_437	PAX3	NC_030809.1	25358784	25359138	PAX3:intron	KCNE4:NC_030809.1:24588982-24592280:-:70747	3.47781
peak_448	BARD1	NC_030809.1	33561211	33561496	LOC102181821:intron	BARD1:NC_030809.1:32994476-33081343:+:368355	3.69117
peak_449	LOC102181821	NC_030809.1	33916531	33916841	LOC102181821:intron	BARD1:NC_030809.1:32994476-33081343:+:566877	3.17655
peak_450	LOC102181821	NC_030809.1	34135533	34135936	LOC102181821:intron	LOC102181821:NC_030809.1:33419818-34507880:-:591194	4.02072
peak_451	LOC102181821	NC_030809.1	34224188	34224460	LOC102181821:intron	LOC102181821:NC_030809.1:33419818-34507880:-:372146	3.51431
peak_452	ERBB4	NC_030809.1	35601934	35602175	ERBB4:intron	LOC102181821:NC_030809.1:33419818-34507880:-:283556	4.22902
peak_453	ERBB4	NC_030809.1	35612413	35612657	ERBB4:intron	ERBB4:NC_030809.1:35345194-36642350:+:256860	3.51431
peak_454	TRNAC-ACA	NC_030809.1	35870885	35871186	ERBB4:intron	ERBB4:NC_030809.1:35345194-36642350:+:267340	4.63525
peak_455	TRNAC-ACA	NC_030809.1	36039930	36040327	ERBB4:intron	TRNAC-ACA:NC_030809.1:36136030-36136102:+:-264995	6.11417
peak_456	TRNAC-ACA	NC_030809.1	36053242	36053527	ERBB4:intron	TRNAC-ACA:NC_030809.1:36136030-36136102:+:-95902	5.38625
peak_457	TRNAC-ACA	NC_030809.1	36221605	36221840	ERBB4:intron	TRNAC-ACA:NC_030809.1:36136030-36136102:+:-82646	3.01636
peak_458	TRNAC-ACA	NC_030809.1	36370743	36371109	ERBB4:intron	TRNAC-ACA:NC_030809.1:36136030-36136102:+:85692	4.27791
peak_459	TRNAC-ACA	NC_030809.1	36423979	36424288	ERBB4:intron	TRNAC-ACA:NC_030809.1:36136030-36136102:+:234895	4.02072
peak_464	LOC102170743	NC_030809.1	37860145	37860392	ACADL:intron	MYL1:NC_030809.1:37734639-37758378:+:-18378	3.8299
peak_465	RPE	NC_030809.1	38059968	38060405	UNC80:three_prime_UTR	LOC102170743:NC_030809.1:37854180-37856430:+:6088	4.32783
peak_466	UNC80	NC_030809.1	38335791	38336121	MAP2:intron	RPE:NC_030809.1:38025648-38055619:-:-4567	3.09179
peak_467	UNC80	NC_030809.1	38384774	38385088	MAP2:five_prime_UTR	UNC80:NC_030809.1:38057218-38272802:-:-63153	4.25334
peak_470	NDUFS1	NC_030809.1	41439786	41440051	NDUFS1:intron	PTH2R:NC_030809.1:39142167-39237314:-:115641	6.40037
peak_471	NDUFS1	NC_030809.1	41461297	41461546	NDUFS1:intron	NDUFS1:NC_030809.1:41431513-41464964:+:8405	3.06806
peak_472	NRP2	NC_030809.1	42378321	42378605	PARD3B:intron	NDUFS1:NC_030809.1:41431513-41464964:+:29908	4.42212
peak_474	ICOS	NC_030809.1	43747910	43748282	ICOS:intron	ICOS:NC_030809.1:43742922-43767248:-:299887	4.11103
peak_476	ICA1L	NC_030809.1	44777190	44777448	FAM117B:intron	CD28:NC_030809.1:43971112-44007195:-:-10358	3.23319
peak_477	STRADB	NC_030809.1	45978498	45978833	TRAK2:intron	ICA1L:NC_030809.1:44715753-44771738:+:61565	4.25334
peak_478	ORC2	NC_030809.1	46394850	46395292	ORC2:intron	STRADB:NC_030809.1:45907954-45941901:-:-36764	5.19072
peak_480	LOC108637848	NC_030809.1	46686531	46686769	LOC102171556:intron	CLK1:NC_030809.1:46459875-46467123:+:-4745	3.33144
peak_481	SPATS2L	NC_030809.1	47078374	47078734	SPATS2L:five_prime_UTR	LOC108637848:NC_030809.1:46688600-46690612:+:-1950	3.51431
peak_483	C2H2orf47	NC_030809.1	47397479	47397755	C2H2orf47:intron	C2H2orf47:NC_030809.1:47389765-47402771:-:51161	4.42212
peak_484	SATB2	NC_030809.1	47908261	47908616	SATB2:intron	C2H2orf47:NC_030809.1:47389765-47402771:-:5154	4.25334
peak_485	SATB2	NC_030809.1	48054779	48055077	SATB2:intron	SATB2:NC_030809.1:47883913-48086899:+:24525	3.51431
peak_489	HSPD1	NC_030809.1	49900217	49900563	HSPE1:intron	MARS2:NC_030809.1:49762491-49765473:-:11771	3.01636
peak_490	HSPD1	NC_030809.1	49906854	49907100	HSPE1:intron	HSPD1:NC_030809.1:49916930-49926745:+:-16540	5.84174
peak_492	CCDC150	NC_030809.1	50701810	50702057	CCDC150:intron	C2H2orf66:NC_030809.1:50555930-50557715:+:2986	5.38625
peak_494	STK17B	NC_030809.1	51050258	51050498	HECW2:intron	HECW2:NC_030809.1:50797309-51249295:+:99983	3.51431
peak_495	STK17B	NC_030809.1	51226085	51226330	HECW2:intron	STK17B:NC_030809.1:51277335-51304286:+:-226957	5.3064
peak_496	DNAH7	NC_030809.1	51371785	51372033	DNAH7:intron	STK17B:NC_030809.1:51277335-51304286:+:-51128	5.36607
peak_497	SLC39A10	NC_030809.1	51618145	51618382	SLC39A10:intron	DNAH7:NC_030809.1:51353551-51613819:+:18357	4.81999
peak_502	LOC102181728	NC_030809.1	52808443	52808696	LOC102181728:Promoter	LOC102181728:NC_030809.1:52767033-52806699:-:63103	3.8299
peak_521	CNTNAP5	NC_030809.1	59953827	59954061	CNTNAP5:intron	LOC102181168:NC_030809.1:57804183-57805804:-:24475	3.51431
peak_534	TFCP2L1	NC_030809.1	63155444	63156030	TFCP2L1:three_prime_UTR	LOC102187083:NC_030809.1:62481271-62481406:+:-15719	4.42212
peak_535	GLI2	NC_030809.1	63458316	63458638	GLI2:intron	TFCP2L1:NC_030809.1:63092530-63161914:+:63206	4.42212
peak_536	LOC102183737	NC_030809.1	64503275	64503564	PTPN4:intron	GLI2:NC_030809.1:63378985-63638082:-:179605	3.25245
peak_539	LOC108637965	NC_030809.1	66629852	66630106	LOC108637965:Promoter	CCDC93:NC_030809.1:66492662-66600576:+:-18186	4.15752
peak_545	LOC102177940	NC_030809.1	68530765	68531068	DPP10:intron	LOC102177940:NC_030809.1:68251521-68251823:-:-38830	3.83898
peak_546	LOC102177940	NC_030809.1	68577930	68578204	DPP10:intron	LOC102177940:NC_030809.1:68251521-68251823:-:-279093	4.42212
peak_547	LOC102177940	NC_030809.1	68695386	68695669	DPP10:intron	LOC102177940:NC_030809.1:68251521-68251823:-:-326243	4.42212
peak_548	DPP10	NC_030809.1	68757256	68757540	DPP10:intron	LOC102177940:NC_030809.1:68251521-68251823:-:-443704	3.51431
peak_549	DPP10	NC_030809.1	68791236	68791630	DPP10:intron	DPP10:NC_030809.1:68442236-69213858:-:456460	5.05253
peak_550	DPP10	NC_030809.1	68932165	68932407	DPP10:intron	DPP10:NC_030809.1:68442236-69213858:-:422425	5.38625
peak_554	SLC35F5	NC_030809.1	70892487	70892850	SLC35F5:intron	ACTR3:NC_030809.1:70670759-70724032:-:58718	4.69929
peak_555	GPR39	NC_030809.1	71191050	71191336	GPR39:intron	SLC35F5:NC_030809.1:70886574-70924502:+:6094	3.61577
peak_556	LYPD1	NC_030809.1	71838920	71839170	NCKAP5:intron	GPR39:NC_030809.1:71065419-71337156:+:125773	4.25334
peak_557	LOC108637976	NC_030809.1	71979622	71979890	NCKAP5:intron	LYPD1:NC_030809.1:71329416-71384963:-:-454081	3.09179
peak_558	TRNAG-GCC	NC_030809.1	72328159	72328564	NCKAP5:intron	LOC108637976:NC_030809.1:72317170-72323612:+:-337414	3.19525
peak_559	ZRANB3	NC_030809.1	74368686	74368941	ZRANB3:intron	TRNAG-GCC:NC_030809.1:72338950-72339024:+:-10589	4.30274
peak_560	MIR128	NC_030809.1	74520648	74520956	R3HDM1:intron	ZRANB3:NC_030809.1:74145803-74436792:-:67979	4.69929
peak_561	MIR128	NC_030809.1	74532700	74533020	R3HDM1:intron	MIR128:NC_030809.1:74560516-74560648:+:-39714	5.61835
peak_564	THSD7B	NC_030809.1	75883877	75884124	THSD7B:intron	TRNAT-AGU:NC_030809.1:75422126-75422200:+:-12149	3.51431
peak_565	TRNAR-CCU	NC_030809.1	76243346	76243613	THSD7B:intron	THSD7B:NC_030809.1:75653641-76691998:+:230359	3.8299
peak_566	LOC102169340	NC_030809.1	76590007	76590329	THSD7B:intron	TRNAR-CCU:NC_030809.1:76268277-76268350:+:-24798	3.51431
peak_567	LOC102169340	NC_030809.1	76756320	76756795	LOC102169340:Promoter	LOC102169340:NC_030809.1:76754645-76754957:-:164789	5.38625
peak_572	LOC102168309	NC_030809.1	79451153	79451415	LRP1B:intron	LOC102168309:NC_030809.1:78699658-78700609:-:-681885	4.69929
peak_573	LOC102168309	NC_030809.1	79529875	79530268	LRP1B:intron	LOC102168309:NC_030809.1:78699658-78700609:-:-750674	3.41375
peak_574	LOC102168309	NC_030809.1	79567015	79567280	LRP1B:intron	LOC102168309:NC_030809.1:78699658-78700609:-:-829462	3.3517
peak_575	TRNAC-ACA	NC_030809.1	79865448	79865800	LRP1B:intron	LOC102168309:NC_030809.1:78699658-78700609:-:-866538	3.51431
peak_576	TRNAC-ACA	NC_030809.1	79938706	79938946	LRP1B:intron	TRNAC-ACA:NC_030809.1:80746341-80746413:+:-880717	5.10699
peak_577	TRNAC-ACA	NC_030809.1	80013793	80014126	LRP1B:intron	TRNAC-ACA:NC_030809.1:80746341-80746413:+:-807515	4.69929
peak_578	TRNAC-ACA	NC_030809.1	80347793	80348187	LRP1B:intron	TRNAC-ACA:NC_030809.1:80746341-80746413:+:-732382	3.39285
peak_579	TRNAC-ACA	NC_030809.1	80602625	80603002	LRP1B:intron	TRNAC-ACA:NC_030809.1:80746341-80746413:+:-398351	5.87088
peak_580	TRNAC-ACA	NC_030809.1	80669804	80670054	LRP1B:intron	TRNAC-ACA:NC_030809.1:80746341-80746413:+:-143528	4.42212
peak_581	TRNAC-ACA	NC_030809.1	80713451	80713700	LRP1B:intron	TRNAC-ACA:NC_030809.1:80746341-80746413:+:-76412	4.42212
peak_582	TRNAC-ACA	NC_030809.1	80851545	80852034	LRP1B:intron	TRNAC-ACA:NC_030809.1:80746341-80746413:+:-32766	4.42212
peak_583	TRNAC-ACA	NC_030809.1	81187537	81187990	LRP1B:intron	TRNAC-ACA:NC_030809.1:80746341-80746413:+:105448	3.51431
peak_584	LRP1B	NC_030809.1	81215064	81215427	LRP1B:intron	TRNAC-ACA:NC_030809.1:80746341-80746413:+:441422	5.2192
peak_585	LRP1B	NC_030809.1	81610447	81610687	LRP1B:intron	LRP1B:NC_030809.1:79445372-81643780:-:428535	3.80925
peak_587	KYNU	NC_030809.1	82477255	82477509	KYNU:intron	KYNU:NC_030809.1:82455731-82573836:+:-85354	5.81287
peak_588	ARHGAP15	NC_030809.1	82882776	82883110	ARHGAP15:intron	KYNU:NC_030809.1:82455731-82573836:+:21650	3.8299
peak_589	ARHGAP15	NC_030809.1	83184489	83184826	ARHGAP15:intron	ARHGAP15:NC_030809.1:82654445-83365942:+:228497	6.40037
peak_590	ARHGAP15	NC_030809.1	83256145	83256687	ARHGAP15:intron	ARHGAP15:NC_030809.1:82654445-83365942:+:530212	3.51431
peak_608	ACVR2A	NC_030809.1	88027944	88028184	ACVR2A:intron	LOC102171744:NC_030809.1:87717194-87855708:+:-531513	3.01636
peak_609	ACVR2A	NC_030809.1	88036423	88036769	ACVR2A:CDS	ACVR2A:NC_030809.1:87945117-88041366:+:82946	4.42212
peak_612	LYPD6B	NC_030809.1	89007631	89008033	KIF5C:intron	EPC2:NC_030809.1:88704588-88834107:+:-18150	3.51431
peak_613	LOC102187440	NC_030809.1	89299992	89300253	LYPD6B:intron	LYPD6B:NC_030809.1:89060527-89310426:+:-52695	4.27791
peak_621	RIF1	NC_030809.1	91582650	91582897	NEB:CDS	LOC102171198:NC_030809.1:91383887-91384798:+:12148	3.01636
peak_622	PRPF40A	NC_030809.1	92663163	92663483	PRPF40A:intron	RIF1:NC_030809.1:91489037-91550036:+:93736	3.01636
peak_628	GALNT13	NC_030809.1	93983301	93983776	GALNT13:intron	GALNT13:NC_030809.1:93835122-94483930:+:-66286	3.51431
peak_629	LOC102180977	NC_030809.1	94062679	94063002	GALNT13:intron	GALNT13:NC_030809.1:93835122-94483930:+:148416	4.42212
peak_630	LOC102180977	NC_030809.1	94132287	94132771	GALNT13:intron	LOC102180977:NC_030809.1:94147952-94149449:+:-85112	4.42212
peak_631	TRNAC-GCA	NC_030809.1	94243963	94244315	GALNT13:intron	LOC102180977:NC_030809.1:94147952-94149449:+:-15423	3.39285
peak_632	TRNAC-GCA	NC_030809.1	94464702	94465137	GALNT13:intron	TRNAC-GCA:NC_030809.1:94338268-94338340:-:94201	3.51431
peak_634	LOC102177106	NC_030809.1	94594468	94594730	LOC102177106:Promoter	LOC102177106:NC_030809.1:94596271-94597394:+:-93016	5.16253
peak_643	LOC106502892	NC_030809.1	98038288	98038714	CCDC148:intron	UPP2:NC_030809.1:97918653-97959126:+:-77133	5.13462
peak_646	LOC108633441	NC_030809.1	98503900	98504161	PKP4:intron	PKP4:NC_030809.1:98292379-98553590:+:-3647	3.45623
peak_648	TRNAC-ACA	NC_030809.1	99219920	99220189	BAZ2B:intron	TANC1:NC_030809.1:98800184-99045692:+:-22122	4.91319
peak_652	PSMD14	NC_030809.1	101096543	101096823	PSMD14:intron	LOC102168395:NC_030809.1:100659038-100660490:+:-115439	3.10354
peak_655	LOC102180709	NC_030809.1	101499454	101499940	SLC4A10:intron	TBR1:NC_030809.1:101186230-101195632:+:43368	5.36607
peak_656	LOC102180709	NC_030809.1	101582265	101582550	SLC4A10:intron	LOC102180709:NC_030809.1:101612465-101613130:-:113433	3.8299
peak_657	LOC102180709	NC_030809.1	101633664	101633911	SLC4A10:intron	LOC102180709:NC_030809.1:101612465-101613130:-:30723	3.43487
peak_658	LOC102180709	NC_030809.1	101678696	101679012	SLC4A10:intron	LOC102180709:NC_030809.1:101612465-101613130:-:-20657	3.51431
peak_659	LOC102182352	NC_030809.1	102479377	102479639	KCNH7:intron	LOC102180709:NC_030809.1:101612465-101613130:-:-65723	3.33144
peak_666	COBLL1	NC_030809.1	104765289	104765856	COBLL1:intron	GRB14:NC_030809.1:104447492-104573447:-:297476	4.69929
peak_667	SCN3A	NC_030809.1	105135122	105135375	SCN3A:intron	COBLL1:NC_030809.1:104660587-104827845:-:62273	4.69929
peak_670	TTC21B	NC_030809.1	105934764	105935119	TTC21B:CDS	GALNT3:NC_030809.1:105718932-105742775:-:-73681	4.42212
peak_674	SCN9A	NC_030809.1	106398423	106398796	SCN7A:intron	SCN9A:NC_030809.1:106196571-106357997:-:-2470	4.15752
peak_679	CERS6	NC_030809.1	108631216	108631509	CERS6:intron	LOC102170317:NC_030809.1:108067052-108067945:-:22183	4.42212
peak_681	LOC102168213	NC_030809.1	109930869	109931148	UBR3:CDS	BBS5:NC_030809.1:109523161-109543769:+:-12887	4.42212
peak_682	LOC102179610	NC_030809.1	110271631	110271879	MYO3B:intron	LOC102168213:NC_030809.1:109941064-109941775:-:10767	3.90383
peak_683	LOC102179610	NC_030809.1	110394069	110394307	MYO3B:intron	LOC102179610:NC_030809.1:110223503-110223724:+:48251	4.77089
peak_684	METTL8	NC_030809.1	111261718	111261998	METTL8:five_prime_UTR	LOC102179610:NC_030809.1:110223503-110223724:+:170684	3.51431
peak_685	SLC25A12	NC_030809.1	111586954	111587218	SLC25A12:intron	METTL8:NC_030809.1:111185391-111270066:-:8208	3.89152
peak_686	RAPGEF4	NC_030809.1	112368864	112369118	RAPGEF4:intron	SLC25A12:NC_030809.1:111556438-111653780:-:66694	3.8299
peak_691	MTX2	NC_030809.1	115750517	115750890	MTX2:intron	HOXD1:NC_030809.1:115593829-115596023:+:30408	3.51431
peak_696	LOC102184291	NC_030809.1	117115260	117115631	PDE11A:intron	TRNAE-CUC:NC_030809.1:116742394-116742467:-:-21332	4.06544
peak_697	PDE11A	NC_030809.1	117339582	117339815	PDE11A:intron	LOC102184291:NC_030809.1:117035391-117038522:-:-76923	3.01636
peak_698	PDE11A	NC_030809.1	117392256	117392504	PDE11A:intron	PDE11A:NC_030809.1:117046658-117495869:-:156171	3.09179
peak_699	PDE11A	NC_030809.1	117425124	117425541	PDE11A:intron	PDE11A:NC_030809.1:117046658-117495869:-:103489	3.8299
peak_702	LOC102172394	NC_030809.1	118945779	118946106	ZNF385B:intron	SESTD1:NC_030809.1:118560529-118700389:-:-53352	4.42212
peak_703	ZNF385B	NC_030809.1	119238325	119238565	ZNF385B:five_prime_UTR	LOC102172394:NC_030809.1:119100207-119101999:+:-154265	4.08813
peak_704	ZNF385B	NC_030809.1	119279687	119280045	ZNF385B:five_prime_UTR	ZNF385B:NC_030809.1:118874539-119355445:-:117000	4.25334
peak_705	ZNF385B	NC_030809.1	119308777	119309087	ZNF385B:five_prime_UTR	ZNF385B:NC_030809.1:118874539-119355445:-:75579	5.38625
peak_714	UBE2E3	NC_030809.1	120631806	120632038	UBE2E3:intron	UBE2E3:NC_030809.1:120609788-120704325:+:-41321	3.51431
peak_715	LOC108638309	NC_030809.1	120702913	120703154	UBE2E3:intron	UBE2E3:NC_030809.1:120609788-120704325:+:22133	5.38625
peak_718	SSFA2	NC_030809.1	121667479	121667899	SSFA2:intron	NEUROD1:NC_030809.1:121420079-121424113:-:3133	4.24294
peak_719	PPP1R1C	NC_030809.1	121840275	121840652	PPP1R1C:intron	SSFA2:NC_030809.1:121652829-121692646:+:14859	3.51431
peak_720	PDE1A	NC_030809.1	122220600	122221049	PDE1A:intron	PPP1R1C:NC_030809.1:121753050-121874473:+:87413	3.8299
peak_722	DNAJC10	NC_030809.1	122549700	122550172	DNAJC10:three_prime_UTR	PDE1A:NC_030809.1:121893408-122280220:-:-29184	3.87067
peak_723	DUSP19	NC_030809.1	122863392	122863658	DUSP19:Promoter	DNAJC10:NC_030809.1:122504630-122550843:+:45305	3.01636
peak_727	ZNF804A	NC_030809.1	124555731	124556014	ZNF804A:intron	LOC108638390:NC_030809.1:124246113-124247962:+:59032	5.59098
peak_728	LOC102188636	NC_030809.1	124786460	124786734	ZNF804A:intron	ZNF804A:NC_030809.1:124500872-124854226:+:55000	4.42212
peak_733	FSIP2	NC_030809.1	125865395	125865654	FSIP2:CDS	FSIP2:NC_030809.1:125758663-125900376:+:-28586	3.51431
peak_738	ITGAV	NC_030809.1	126721319	126721580	ITGAV:intron	LOC108633463:NC_030809.1:126420093-126420613:-:-39093	4.67529
peak_739	CALCRL	NC_030809.1	127451277	127451515	CALCRL:intron	ITGAV:NC_030809.1:126711679-126817394:+:9770	3.51431
peak_740	CALCRL	NC_030809.1	127455347	127455674	CALCRL:intron	CALCRL:NC_030809.1:127408921-127536419:-:85023	3.51431
peak_741	TFPI	NC_030809.1	127597628	127597934	TFPI:five_prime_UTR	CALCRL:NC_030809.1:127408921-127536419:-:80909	6.40037
peak_748	LOC106502648	NC_030809.1	128590430	128590714	GULP1:intron	GULP1:NC_030809.1:128363865-128694308:+:93482	3.51431
peak_752	HIBCH	NC_030809.1	130496756	130497010	HIBCH:intron	WDR75:NC_030809.1:129548406-129583857:+:-50585	4.42212
peak_754	MYO7B	NC_030809.1	131567624	131567858	MYO7B:intron	NAB1:NC_030809.1:130848715-130900387:+:2394	3.8299
peak_756	UGGT1	NC_030809.1	132136875	132137155	UGGT1:CDS	POLR2D:NC_030809.1:131889257-131902837:-:-2473	4.42212
peak_757	UGGT1	NC_030809.1	132145616	132145859	UGGT1:intron	UGGT1:NC_030809.1:132120936-132229918:+:16078	5.61835
peak_758	LOC102177935	NC_030809.1	132283140	132283564	LOC102177935:Promoter	UGGT1:NC_030809.1:132120936-132229918:+:24801	4.83066
peak_761	LOC102190997	NC_030809.1	134525535	134525807	LOC102190997:CDS	LOC106502583:NC_030809.1:133895298-133902847:+:37807	5.38625
peak_762	CYFIP1	NC_030809.1	135421851	135422187	CYFIP1:intron	LOC102190997:NC_030809.1:134525522-134526061:-:390	4.32783
peak_763	NIPA1	NC_030809.1	135556546	135556801	NIPA1:intron	CYFIP1:NC_030809.1:135381353-135484239:+:40665	5.38625
peak_769	IQCA1	NC_030810.1	4900797	4901135	IQCA1:intron	RAMP1:NC_030810.1:3413761-3455539:-:-10204	4.42212
peak_772	ZSCAN20	NC_030810.1	8600270	8600535	CSMD2:intron	SH3BP4:NC_030810.1:6149598-6249297:-:-114074	5.38625
peak_773	CSMD2	NC_030810.1	9114045	9114318	CSMD2:intron	ZSCAN20:NC_030810.1:8471953-8493934:+:128449	4.42212
peak_777	LOC102168411	NC_030810.1	10870933	10871169	LOC102168411:intron	LOC102176012:NC_030810.1:10626607-10627181:+:2258	3.8299
peak_778	GJA9	NC_030810.1	13698065	13698296	RHBDL2:intron	LOC102168411:NC_030810.1:10848054-10886677:+:22996	4.25334
peak_779	LOC102169353	NC_030810.1	14046937	14047359	LOC102169353:intron	GJA9:NC_030810.1:13686220-13691649:-:-6531	3.09179
peak_780	TRIT1	NC_030810.1	14596289	14596562	TRIT1:intron	LOC102169353:NC_030810.1:13877998-14218862:+:169149	5.38625
peak_781	LOC102186549	NC_030810.1	15093566	15093830	SMAP2:intron	TRIT1:NC_030810.1:14557980-14602154:-:5729	3.41375
peak_782	GUCA2A	NC_030810.1	16780121	16780388	FOXJ3:intron	LOC102186549:NC_030810.1:15119228-15119505:-:25807	5.38625
peak_786	CFAP57	NC_030810.1	17954222	17954544	CFAP57:intron	ZMYND12:NC_030810.1:17048116-17083139:-:42175	4.15752
peak_787	LOC102190092	NC_030810.1	18794042	18794377	LOC102190092:Promoter	CFAP57:NC_030810.1:17924653-17992675:+:29729	5.3064
peak_789	LOC102179064	NC_030810.1	19439183	19439415	C3H1orf228:intron	RNF220:NC_030810.1:19134219-19396425:+:-25714	5.38625
peak_791	IPP	NC_030810.1	20434407	20434689	IPP:Promoter	LOC106501976:NC_030810.1:19850838-19851256:-:-37160	3.51431
peak_793	SPATA6	NC_030810.1	22987187	22987422	SPATA6:intron	LOC102190926:NC_030810.1:22732337-22756877:-:54571	3.01636
peak_794	SPATA6	NC_030810.1	23043421	23043841	SPATA6:intron	SPATA6:NC_030810.1:22880682-23048398:-:61094	4.63525
peak_795	LOC102176846	NC_030810.1	23790099	23790396	LOC106501971:intron	SPATA6:NC_030810.1:22880682-23048398:-:4767	5.38625
peak_796	LOC102176846	NC_030810.1	23961099	23961410	LOC106501971:intron	LOC102176846:NC_030810.1:23543397-23544321:-:-245926	3.61577
peak_797	LOC106501971	NC_030810.1	24135588	24135881	LOC106501971:intron	LOC102176846:NC_030810.1:23543397-23544321:-:-416933	3.09179
peak_798	LOC106501971	NC_030810.1	24515090	24515393	LOC106501971:intron	LOC106501971:NC_030810.1:23457141-24571699:-:435965	3.8299
peak_800	FAF1	NC_030810.1	25352937	25353253	FAF1:intron	LOC106501971:NC_030810.1:23457141-24571699:-:-8220	4.83066
peak_801	FAF1	NC_030810.1	25371870	25372157	FAF1:intron	FAF1:NC_030810.1:24994346-25472808:-:119713	4.11103
peak_802	RNF11	NC_030810.1	25749327	25749616	RNF11:intron	FAF1:NC_030810.1:24994346-25472808:-:100795	4.27791
peak_804	C3H1orf168	NC_030810.1	31319372	31319647	C3H1orf168:intron	ZFYVE9:NC_030810.1:26616601-26802862:+:-7247	3.51431
peak_806	LOC102191667	NC_030810.1	34575643	34575949	FGGY:intron	TRNAG-CCC:NC_030810.1:33614211-33614284:-:-192289	4.42212
peak_808	LOC102190572	NC_030810.1	34965888	34966438	LOC102190572:intron	HOOK1:NC_030810.1:34639705-34709934:+:-8229	7.4594
peak_811	NFIA	NC_030810.1	36359570	36359880	NFIA:intron	LOC102184305:NC_030810.1:35402123-35404739:-:-191683	6.02075
peak_812	LOC102189087	NC_030810.1	36536450	36536949	NFIA:intron	NFIA:NC_030810.1:36250158-36651292:+:109566	4.42212
peak_813	PATJ	NC_030810.1	37024193	37024510	PATJ:intron	LOC102189087:NC_030810.1:36669625-36728646:+:-132926	4.42212
peak_814	ATG4C	NC_030810.1	38147081	38147413	ATG4C:intron	PATJ:NC_030810.1:36900636-37286733:+:123715	3.09179
peak_816	UBE2U	NC_030810.1	39653709	39654125	UBE2U:intron	LOC102182656:NC_030810.1:38602361-38603249:+:35974	3.83898
peak_817	DNAJC6	NC_030810.1	40765998	40766278	AK4:intron	UBE2U:NC_030810.1:39591364-39669695:+:62552	3.43487
peak_818	DNAJC6	NC_030810.1	40853539	40853828	DNAJC6:intron	DNAJC6:NC_030810.1:40813584-40984313:+:-47446	5.61835
peak_819	LEPROT	NC_030810.1	40943943	40944233	DNAJC6:intron	DNAJC6:NC_030810.1:40813584-40984313:+:40099	3.8299
peak_820	PDE4B	NC_030810.1	41647964	41648251	PDE4B:intron	LEPROT:NC_030810.1:40987932-40999625:+:-43844	5.24796
peak_821	PDE4B	NC_030810.1	41675541	41675963	PDE4B:intron	PDE4B:NC_030810.1:41352753-41966366:+:295354	3.8299
peak_822	LOC102180989	NC_030810.1	41748625	41749003	PDE4B:intron	PDE4B:NC_030810.1:41352753-41966366:+:322998	5.38625
peak_823	INSL5	NC_030810.1	42452751	42453079	WDR78:intron	LOC102180989:NC_030810.1:42102461-42103216:-:354402	4.42212
peak_826	MIER1	NC_030810.1	42557299	42557798	MIER1:intron	MIER1:NC_030810.1:42524644-42592531:+:9313	3.8299
peak_827	C3H1orf141	NC_030810.1	42714245	42714558	C3H1orf141:intron	MIER1:NC_030810.1:42524644-42592531:+:32904	5.07963
peak_834	LRRC7	NC_030810.1	45535989	45536259	LRRC7:intron	LRRC7:NC_030810.1:45480287-45871069:+:-50782	3.21413
peak_835	LRRC7	NC_030810.1	45584346	45584643	LRRC7:intron	LRRC7:NC_030810.1:45480287-45871069:+:55836	5.38625
peak_836	LRRC40	NC_030810.1	45761684	45761924	LRRC7:intron	LRRC7:NC_030810.1:45480287-45871069:+:104207	3.51431
peak_837	LRRC40	NC_030810.1	45855924	45856313	LRRC7:intron	LRRC40:NC_030810.1:45890569-45931773:-:169969	3.17655
peak_839	LRRC40	NC_030810.1	45925653	45925971	LRRC40:intron	LRRC40:NC_030810.1:45890569-45931773:-:54157	5.05253
peak_840	SRSF11	NC_030810.1	45979887	45980123	SRSF11:CDS	LRRC40:NC_030810.1:45890569-45931773:-:5961	4.27791
peak_841	ANKRD13C	NC_030810.1	46067042	46067414	ANKRD13C:intron	SRSF11:NC_030810.1:45931834-45981951:+:48170	4.20495
peak_843	PTGER3	NC_030810.1	46615492	46615726	PTGER3:intron	LOC102178784:NC_030810.1:46288487-46288867:+:-12299	3.43487
peak_846	ZRANB2	NC_030810.1	47113796	47114043	NEGR1:intron	ZRANB2:NC_030810.1:46723084-46740956:-:-182423	4.67529
peak_847	ZRANB2	NC_030810.1	47304373	47304707	NEGR1:intron	ZRANB2:NC_030810.1:46723084-46740956:-:-372963	4.32783
peak_848	ZRANB2	NC_030810.1	47321311	47321565	NEGR1:intron	ZRANB2:NC_030810.1:46723084-46740956:-:-563583	3.51431
peak_849	LOC102175456	NC_030810.1	47477002	47477390	NEGR1:intron	ZRANB2:NC_030810.1:46723084-46740956:-:-580481	3.51431
peak_850	LOC102175456	NC_030810.1	47478386	47478864	NEGR1:intron	LOC102175456:NC_030810.1:48007510-48009109:-:531913	5.38625
peak_851	LOC102175456	NC_030810.1	47596208	47596491	NEGR1:intron	LOC102175456:NC_030810.1:48007510-48009109:-:530484	4.18112
peak_852	LOC102175456	NC_030810.1	47711731	47712115	NEGR1:intron	LOC102175456:NC_030810.1:48007510-48009109:-:412760	3.01636
peak_853	LOC102175456	NC_030810.1	47877792	47878025	NEGR1:intron	LOC102175456:NC_030810.1:48007510-48009109:-:297186	4.69929
peak_854	LOC102175456	NC_030810.1	48002800	48003297	NEGR1:intron	LOC102175456:NC_030810.1:48007510-48009109:-:131201	3.8299
peak_855	NEGR1	NC_030810.1	48060760	48061035	NEGR1:intron	LOC102175456:NC_030810.1:48007510-48009109:-:6061	3.45623
peak_862	LOC102175179	NC_030810.1	50118116	50118402	LRRIQ3:intron	LOC102175179:NC_030810.1:50155789-50157904:+:-119478	4.42212
peak_863	LRRIQ3	NC_030810.1	50239972	50240275	LRRIQ3:intron	LOC102175179:NC_030810.1:50155789-50157904:+:-37530	4.42212
peak_864	LOC102170378	NC_030810.1	50367538	50367921	LOC102170378:intron	LRRIQ3:NC_030810.1:50085991-50290065:-:49942	3.20219
peak_865	LHX8	NC_030810.1	51265593	51265849	LHX8:intron	LOC102170378:NC_030810.1:50339193-50678310:+:28536	3.8299
peak_866	LOC106501956	NC_030810.1	51382490	51382792	SLC44A5:intron	LHX8:NC_030810.1:51248587-51274324:+:17133	3.8299
peak_867	MSH4	NC_030810.1	52142101	52142371	MSH4:CDS	LOC106501956:NC_030810.1:51507411-51507852:-:125211	4.25334
peak_868	TRNAC-GCA	NC_030810.1	52625932	52626168	ST6GALNAC3:intron	MSH4:NC_030810.1:52120745-52206488:+:21490	4.42212
peak_870	ZZZ3	NC_030810.1	54025481	54025756	AK5:intron	ST6GALNAC5:NC_030810.1:53349169-53568970:+:-123766	6.40037
peak_871	USP33	NC_030810.1	54288510	54288800	USP33:five_prime_UTR	ZZZ3:NC_030810.1:54099511-54217474:-:191856	3.80925
peak_872	NEXN	NC_030810.1	54393006	54393239	MIGA1:three_prime_UTR	USP33:NC_030810.1:54236649-54299695:-:11040	3.51431
peak_873	NEXN	NC_030810.1	54428920	54429336	NEXN:intron	NEXN:NC_030810.1:54403964-54456044:+:-10842	4.42212
peak_888	ADGRL2	NC_030810.1	58727502	58727744	ADGRL2:intron	ADGRL2:NC_030810.1:58458808-58770853:+:42560	4.42212
peak_893	TTLL7	NC_030810.1	61049459	61049762	TTLL7:five_prime_UTR	TRNAC-ACA:NC_030810.1:60586458-60586530:-:409119	4.79533
peak_894	PRKACB	NC_030810.1	61191958	61192241	PRKACB:intron	TTLL7:NC_030810.1:60926860-61098710:-:49100	3.8299
peak_896	LOC102187283	NC_030810.1	63019817	63020145	COL24A1:intron	ZNHIT6:NC_030810.1:62771018-62830645:-:-72037	3.8299
peak_898	CLCA1	NC_030810.1	63630613	63630990	CLCA2:intron	ODF2L:NC_030810.1:63521770-63559610:-:103785	5.38625
peak_899	LOC106501952	NC_030810.1	63884267	63884787	LOC102185237:three_prime_UTR	CLCA1:NC_030810.1:63650546-63687394:+:-19745	5.38625
peak_900	SH3GLB1	NC_030810.1	63938559	63938796	SH3GLB1:intron	LOC106501952:NC_030810.1:63885703-63889567:-:5040	4.42212
peak_901	LMO4	NC_030810.1	64519704	64519985	LMO4:intron	SH3GLB1:NC_030810.1:63924207-63968240:+:14470	5.87088
peak_907	LOC108635574	NC_030810.1	66125362	66125662	PKN2:intron	PKN2:NC_030810.1:65991818-66133902:+:-126998	3.83898
peak_908	LOC102181554	NC_030810.1	66358704	66359013	LOC102181554:five_prime_UTR;LOC102170144:intron	LOC108635574:NC_030810.1:66084030-66084672:+:41481	3.3588
peak_909	LOC102181554	NC_030810.1	66365878	66366136	LOC102170144:intron	LOC102181554:NC_030810.1:66332612-66361100:-:2242	3.53133
peak_910	LOC102170144	NC_030810.1	66388802	66389059	LOC102170144:intron	LOC102181554:NC_030810.1:66332612-66361100:-:-4906	3.07005
peak_915	LOC102171210	NC_030810.1	68541038	68541430	HFM1:intron	MIR2284C:NC_030810.1:68231961-68232040:+:-50672	7.4594
peak_917	GFI1	NC_030810.1	69718860	69719113	EVI5:intron	RPAP2:NC_030810.1:69456247-69569760:+:84217	4.42212
peak_918	RPL5	NC_030810.1	69992675	69992912	FAM69A:five_prime_UTR	GFI1:NC_030810.1:69632433-69642936:-:-76050	5.61835
peak_919	FAM69A	NC_030810.1	70051901	70052193	FAM69A:five_prime_UTR	RPL5:NC_030810.1:69932567-69940746:+:60226	4.30274
peak_920	MTF2	NC_030810.1	70209103	70209465	MTF2:intron	FAM69A:NC_030810.1:69940938-70067077:-:15030	3.51431
peak_921	ABCD3	NC_030810.1	71483818	71484083	ABCD3:intron	MTF2:NC_030810.1:70163930-70238917:+:45353	226.885
peak_922	F3	NC_030810.1	71516452	71516709	ABCD3:intron	ABCD3:NC_030810.1:71441176-71521988:+:42774	5.53789
peak_930	LOC102175079	NC_030810.1	74689752	74690197	DPYD:intron	PTBP2:NC_030810.1:73742378-73824063:+:248807	3.8299
peak_931	LOC102175079	NC_030810.1	74918429	74918811	DPYD:intron	LOC102175079:NC_030810.1:74971649-74978775:+:-281675	3.61577
peak_932	LOC102175079	NC_030810.1	74951648	74951908	DPYD:intron	LOC102175079:NC_030810.1:74971649-74978775:+:-53029	3.20219
peak_938	LOC108635578	NC_030810.1	77007737	77008010	FRRS1:intron	PLPPR5:NC_030810.1:76152216-76287442:-:-71605	3.61577
peak_941	MFSD14A	NC_030810.1	77306123	77306447	MFSD14A:intron	LOC108635579:NC_030810.1:77071118-77092679:+:9656	3.8299
peak_942	RTCA	NC_030810.1	77492290	77492685	RTCA:intron	MFSD14A:NC_030810.1:77278728-77325671:+:27556	3.51431
peak_943	CDC14A	NC_030810.1	77637441	77637717	CDC14A:intron	RTCA:NC_030810.1:77480449-77510618:+:12038	3.8299
peak_944	GPR88	NC_030810.1	77666067	77666384	CDC14A:intron	CDC14A:NC_030810.1:77556185-77740712:+:81393	5.33424
peak_946	OLFM3	NC_030810.1	79168872	79169113	OLFM3:intron	OLFM3:NC_030810.1:79015349-79240851:-:293944	4.69929
peak_949	LOC102174528	NC_030810.1	80067915	80068313	COL11A1:intron	LOC108633213:NC_030810.1:79749013-79749883:+:64589	5.59098
peak_966	LOC102189925	NC_030810.1	84437060	84437531	NTNG1:intron	LOC102168226:NC_030810.1:84151339-84152878:+:-294340	4.69929
peak_967	VAV3	NC_030810.1	84908049	84908387	VAV3:intron	LOC102189925:NC_030810.1:84375237-84376177:+:62058	3.51431
peak_968	FAM102B	NC_030810.1	85781466	85781745	FAM102B:intron	VAV3:NC_030810.1:84804388-85233850:-:325632	4.69929
peak_969	LOC102172228	NC_030810.1	86143873	86144122	CLCC1:Promoter	FAM102B:NC_030810.1:85757008-85829661:+:24597	5.05253
peak_970	LOC102172228	NC_030810.1	86160677	86160993	WDR47:intron	LOC102172228:NC_030810.1:86143632-86152682:+:365	5.38625
peak_974	WNT2B	NC_030810.1	89827118	89827384	ST7L:intron	RAP1A:NC_030810.1:88942622-89014494:+:42248	4.60576
peak_975	ST7L	NC_030810.1	89898140	89898390	CAPZA1:intron	WNT2B:NC_030810.1:89792692-89807801:+:34558	4.20495
peak_976	MAGI3	NC_030810.1	90752771	90753176	MAGI3:intron	ST7L:NC_030810.1:89821244-89891278:-:-6986	4.02072
peak_979	NRAS	NC_030810.1	91985955	91986199	NRAS:intron	NRAS:NC_030810.1:91980399-91990841:-:9627	4.42212
peak_981	SYCP1	NC_030810.1	92133910	92134232	SYCP1:intron	SYCP1:NC_030810.1:92104657-92251092:+:-14308	5.07963
peak_982	TSHB	NC_030810.1	92291890	92292191	TSPAN2:three_prime_UTR	SYCP1:NC_030810.1:92104657-92251092:+:29413	3.39285
peak_983	VANGL1	NC_030810.1	92803126	92803372	LOC102180095:intron	TSHB:NC_030810.1:92272538-92277722:+:19502	5.16253
peak_984	MAB21L3	NC_030810.1	93268560	93268812	SLC22A15:intron	VANGL1:NC_030810.1:92856626-92912174:+:-53377	3.8299
peak_987	MAN1A2	NC_030810.1	94710043	94710421	MAN1A2:intron	TRNAA-UGC:NC_030810.1:94589185-94589258:+:51658	3.8299
peak_989	WDR3	NC_030810.1	95314291	95314553	SPAG17:intron	FAM46C:NC_030810.1:94943999-94968255:+:93949	3.51431
peak_994	CHD1L	NC_030810.1	98113476	98113721	CHD1L:intron	HMGCS2:NC_030810.1:96993772-97024594:-:-3757	3.8299
peak_1000	GABPB2	NC_030810.1	100450224	100450478	GABPB2:intron	ANP32E:NC_030810.1:99745392-99759660:-:32720	3.3517
peak_1004	DAP3	NC_030810.1	104975247	104975631	ASH1L:intron	S100A6:NC_030810.1:103320655-103322050:-:11845	3.8299
peak_1006	LOC102171748	NC_030810.1	106275987	106276328	ARHGEF11:intron	MEX3A:NC_030810.1:105420421-105430087:-:-9304	3.05056
peak_1007	FCRL5	NC_030810.1	107236490	107236798	FCRL5:intron	LOC102171748:NC_030810.1:106252305-106253443:-:-22714	3.8299
peak_1008	LOC102169923	NC_030810.1	107620686	107621008	LOC102169923:intron	FCRL5:NC_030810.1:107178894-107253732:-:17088	3.43779
peak_1018	SPTA1	NC_030810.1	108861515	108861790	SPTA1:intron	LOC102174258:NC_030810.1:108789817-108790759:+:-5283	4.42212
peak_1020	LOC108635664	NC_030810.1	110755261	110755723	SLAMF6:intron	LOC102172310:NC_030810.1:109910597-109918251:-:20998	3.8299
peak_1023	LOC102183472	NC_030810.1	112410394	112410697	ATF6:intron	APOA2:NC_030810.1:111838235-111839503:-:2190	3.51431
peak_1025	UAP1	NC_030810.1	113245992	113246285	UAP1:intron	SH2D1B:NC_030810.1:113070995-113098602:-:-9659	3.15803
peak_1036	RCSD1	NC_030810.1	119038936	119039201	RCSD1:intron	LOC102174448:NC_030810.1:117839670-117864646:+:-43158	4.42212
peak_1039	LOC102169645	NC_030811.1	1692084	1692392	LMBR1:intron	LOC108635817:NC_030811.1:571811-574385:+:15230	5.38625
peak_1040	LOC102183393	NC_030811.1	3239006	3239267	DPP6:intron	LOC102169645:NC_030811.1:1667018-1668133:+:25219	4.42212
peak_1041	DPP6	NC_030811.1	3642900	3643171	DPP6:intron	LOC102183393:NC_030811.1:3075263-3075560:-:-163576	4.42212
peak_1042	DPP6	NC_030811.1	3839468	3839703	DPP6:intron	DPP6:NC_030811.1:2979750-3954235:-:311200	4.42212
peak_1043	TRNAW-CCA	NC_030811.1	9157779	9158519	CNTNAP2:intron	DPP6:NC_030811.1:2979750-3954235:-:114650	4.42212
peak_1044	TRNAW-CCA	NC_030811.1	9448265	9449008	CNTNAP2:intron	TRNAW-CCA:NC_030811.1:9431103-9431175:+:-272954	4.13416
peak_1045	TRNAS-GGA	NC_030811.1	10386040	10386299	CNTNAP2:intron	TRNAW-CCA:NC_030811.1:9431103-9431175:+:17533	4.92092
peak_1046	TRNAS-GGA	NC_030811.1	10460734	10461273	CNTNAP2:intron	TRNAS-GGA:NC_030811.1:11147826-11147898:+:-761657	3.09179
peak_1047	TRNAS-GGA	NC_030811.1	10591724	10592028	CNTNAP2:intron	TRNAS-GGA:NC_030811.1:11147826-11147898:+:-686823	5.19072
peak_1048	TRNAS-GGA	NC_030811.1	10751038	10751541	CNTNAP2:intron	TRNAS-GGA:NC_030811.1:11147826-11147898:+:-555950	4.42212
peak_1055	LOC102183485	NC_030811.1	14168801	14169044	LOC102183485:intron	LOC102181752:NC_030811.1:14112008-14123003:-:-9164	4.42212
peak_1056	EPHB6	NC_030811.1	14456877	14457229	EPHB6:five_prime_UTR	LOC102183485:NC_030811.1:14166941-14172947:+:1981	60.6596
peak_1057	HIPK2	NC_030811.1	17277236	17277469	HIPK2:intron	EPHB6:NC_030811.1:14442296-14459147:-:2094	4.42212
peak_1058	UBN2	NC_030811.1	17580485	17580802	UBN2:intron	HIPK2:NC_030811.1:17174116-17380850:+:103236	5.38625
peak_1060	TMEM213	NC_030811.1	17947050	17947338	TMEM213:Promoter	KIAA1549:NC_030811.1:17785812-17916824:+:-9666	3.45623
peak_1062	DGKI	NC_030811.1	18988417	18988678	DGKI:intron	AKR1D1:NC_030811.1:18584392-18636149:-:169867	4.02072
peak_1068	MTPN	NC_030811.1	20607115	20607417	MTPN:intron	TRNAQ-CUG:NC_030811.1:20560025-20560097:-:363049	3.01636
peak_1069	PLXNA4	NC_030811.1	24017626	24017870	PLXNA4:intron	MTPN:NC_030811.1:20591088-20668411:+:16177	4.92092
peak_1071	LOC102168514	NC_030811.1	25072745	25073063	MKLN1:intron	LOC102173530:NC_030811.1:24692728-24693462:+:51005	6.40037
peak_1072	LOC102168514	NC_030811.1	25084173	25084505	MKLN1:intron	LOC102168514:NC_030811.1:25020477-25021397:+:52426	5.0257
peak_1074	LOC102184690	NC_030811.1	25698225	25698466	LOC102184690:Promoter	MIR29A:NC_030811.1:25550446-25550533:+:25272	4.42212
peak_1075	MIR335	NC_030811.1	25907329	25907741	MEST:intron;MIR335:Promoter	LOC102184690:NC_030811.1:25697261-25698098:-:-247	4.32783
peak_1076	STRIP2	NC_030811.1	26812076	26812556	AHCYL2:intron	MIR335:NC_030811.1:25905765-25905857:-:-1677	3.51431
peak_1077	AHCYL2	NC_030811.1	26977367	26977601	AHCYL2:intron	STRIP2:NC_030811.1:26751961-26799129:-:-13186	5.38625
peak_1078	CALU	NC_030811.1	27404743	27405130	CALU:intron	AHCYL2:NC_030811.1:26803939-26993967:-:16483	5.38625
peak_1079	PRRT4	NC_030811.1	27581891	27582277	PRRT4:intron	CALU:NC_030811.1:27392724-27415749:-:10813	3.8299
peak_1080	LRRC4	NC_030811.1	27957821	27958158	SND1:intron	PRRT4:NC_030811.1:27575657-27585646:+:6426	4.42212
peak_1081	LRRC4	NC_030811.1	28001044	28001391	SND1:intron	LRRC4:NC_030811.1:27884112-27888147:+:73877	3.83898
peak_1082	ZNF800	NC_030811.1	28499691	28500027	ZNF800:intron	LRRC4:NC_030811.1:27884112-27888147:+:117105	4.13416
peak_1083	MIR592	NC_030811.1	28747350	28747609	GRM8:intron	ZNF800:NC_030811.1:28476256-28526743:+:23602	3.83898
peak_1084	MIR592	NC_030811.1	28864437	28864714	GRM8:intron	MIR592:NC_030811.1:28805208-28805317:+:-57729	4.42212
peak_1085	TRNAC-GCA	NC_030811.1	29036516	29036785	GRM8:intron	MIR592:NC_030811.1:28805208-28805317:+:59367	3.2719
peak_1086	TRNASTOP-UCA	NC_030811.1	29294749	29295299	GRM8:intron	TRNAC-GCA:NC_030811.1:28925597-28925669:+:111053	3.09179
peak_1095	LOC102169254	NC_030811.1	30742653	30742909	LOC102169254:intron	LOC102169254:NC_030811.1:30617402-30797030:-:272533	3.3517
peak_1096	LOC102169254	NC_030811.1	30769493	30769901	LOC102169254:intron	LOC102169254:NC_030811.1:30617402-30797030:-:54249	5.61835
peak_1098	IQUB	NC_030811.1	32369748	32370263	IQUB:intron	LOC102168417:NC_030811.1:31909971-31927569:-:-17972	3.8299
peak_1101	RNF148	NC_030811.1	33059439	33059694	CADPS2:intron	TAS2R16:NC_030811.1:32789750-32790694:+:7643	3.8299
peak_1102	RNF133	NC_030811.1	33103265	33103639	CADPS2:intron	RNF148:NC_030811.1:33063204-33064455:+:-3638	4.22902
peak_1103	PTPRZ1	NC_030811.1	33830071	33830551	PTPRZ1:intron	RNF133:NC_030811.1:33066785-33067919:+:36666	5.19072
peak_1104	LOC102182850	NC_030811.1	35159004	35159262	KCND2:intron	PTPRZ1:NC_030811.1:33679651-33880860:-:50549	4.42212
peak_1105	LOC102182850	NC_030811.1	35309240	35309479	KCND2:intron	LOC102182850:NC_030811.1:35261505-35262020:+:-102372	4.69929
peak_1113	LOC102168416	NC_030811.1	37499162	37499413	LOC102168416:five_prime_UTR	LOC102180649:NC_030811.1:36979246-36979484:+:-46903	4.32783
peak_1114	LOC108635840	NC_030811.1	37692311	37692622	AMPH:intron	LOC102168416:NC_030811.1:37490414-37504043:-:4756	7.901
peak_1119	POU6F2	NC_030811.1	38431444	38431699	POU6F2:intron	POU6F2:NC_030811.1:38409170-38800403:+:-96338	4.42212
peak_1120	YAE1D1	NC_030811.1	38701144	38701402	POU6F2:intron	POU6F2:NC_030811.1:38409170-38800403:+:22401	5.38625
peak_1134	C4H7orf62	NC_030811.1	46776783	46777046	ZNF804B:intron	TRNAC-GCA:NC_030811.1:46174491-46174563:+:312109	3.09179
peak_1135	C4H7orf62	NC_030811.1	46797941	46798239	ZNF804B:intron	C4H7orf62:NC_030811.1:47302298-47303129:+:-525384	4.42212
peak_1136	ZNF804B	NC_030811.1	47332362	47332625	ZNF804B:intron	C4H7orf62:NC_030811.1:47302298-47303129:+:-504208	4.42212
peak_1142	MPP6	NC_030811.1	49043754	49044036	MPP6:CDS	MPP6:NC_030811.1:48941077-49064958:+:-92052	3.01636
peak_1143	OSBPL3	NC_030811.1	49313146	49313428	OSBPL3:five_prime_UTR	MPP6:NC_030811.1:48941077-49064958:+:102817	4.42212
peak_1144	C4H7orf31	NC_030811.1	49544616	49544898	C4H7orf31:intron	OSBPL3:NC_030811.1:49192518-49386673:-:73386	3.51431
peak_1147	PPP1R17	NC_030811.1	55589380	55589907	LOC102180455:intron	CREB5:NC_030811.1:52482297-52922180:+:-41775	4.42212
peak_1148	LOC102180455	NC_030811.1	55742120	55742382	LOC102180455:intron	PPP1R17:NC_030811.1:55479630-55500395:+:110013	3.83898
peak_1149	BBS9	NC_030811.1	56651533	56651957	BBS9:intron	LOC102180455:NC_030811.1:55536552-55861564:-:119313	5.10279
peak_1152	EEPD1	NC_030811.1	59138423	59138655	EEPD1:intron	DPY19L2:NC_030811.1:58249977-58343820:-:-13861	4.25334
peak_1153	ANLN	NC_030811.1	59401023	59401364	ANLN:intron	EEPD1:NC_030811.1:59132588-59255543:+:5950	5.38625
peak_1154	LOC102189273	NC_030811.1	59846774	59847005	ELMO1:intron	ANLN:NC_030811.1:59363839-59417662:+:37354	3.51431
peak_1155	LOC102189273	NC_030811.1	59859429	59859702	ELMO1:intron	LOC102189273:NC_030811.1:59681176-59681783:+:165713	4.25334
peak_1156	ELMO1	NC_030811.1	60027921	60028163	ELMO1:intron	LOC102189273:NC_030811.1:59681176-59681783:+:178389	4.69929
peak_1157	ELMO1	NC_030811.1	60172574	60172859	ELMO1:intron	ELMO1:NC_030811.1:59752189-60332615:-:304573	6.40037
peak_1158	THAP5	NC_030811.1	60607372	60607628	THAP5:CDS	ELMO1:NC_030811.1:59752189-60332615:-:159899	3.20219
peak_1164	LRRN3	NC_030811.1	62618712	62618947	IMMP2L:intron	TRNAS-GGA:NC_030811.1:61746055-61746127:-:-355052	3.12153
peak_1165	TRNAC-GCA	NC_030811.1	63311892	63312192	IMMP2L:intron	LRRN3:NC_030811.1:62975815-63016453:+:-356986	3.2719
peak_1166	IMMP2L	NC_030811.1	63767765	63768068	DOCK4:intron	TRNAC-GCA:NC_030811.1:63435905-63435978:+:-123863	3.09179
peak_1168	BMT2	NC_030811.1	64728120	64728426	BMT2:intron	LSMEM1:NC_030811.1:64343999-64354661:+:35581	3.87276
peak_1176	MDFIC	NC_030811.1	66318895	66319236	FOXP2:intron	FOXP2:NC_030811.1:65819926-66493199:+:308546	3.8299
peak_1177	MDFIC	NC_030811.1	66439889	66440186	FOXP2:intron	MDFIC:NC_030811.1:66709090-66805748:+:-390025	3.01636
peak_1185	MET	NC_030811.1	68655681	68655941	MET:intron	MET:NC_030811.1:68576572-68691069:+:-58935	4.72267
peak_1186	ST7	NC_030811.1	68811092	68811323	CAPZA2:intron	MET:NC_030811.1:68576572-68691069:+:79238	3.51431
peak_1189	SFRP4	NC_030811.1	70569235	70569520	SFRP4:intron	LOC108635915:NC_030811.1:70380368-70452512:+:-36889	4.02072
peak_1191	PNPLA8	NC_030811.1	70682524	70682842	PNPLA8:intron	LOC106502023:NC_030811.1:70630542-70634053:-:-3306	3.09179
peak_1193	PRKAR2B	NC_030811.1	72084676	72085025	PRKAR2B:intron	SLC26A4:NC_030811.1:71541009-71598634:-:-14550	5.38625
peak_1196	LOC106502029	NC_030811.1	74280434	74280779	LHFPL3:intron	LOC102172965:NC_030811.1:72498800-72499171:-:-72938	4.25334
peak_1197	LOC106502029	NC_030811.1	74346207	74346610	LHFPL3:intron	LOC106502029:NC_030811.1:74098602-74136954:+:182004	6.40037
peak_1198	RELN	NC_030811.1	75319393	75319679	RELN:intron	LOC106502029:NC_030811.1:74098602-74136954:+:247806	4.42212
peak_1199	SLC26A5	NC_030811.1	75453765	75454090	RELN:CDS	RELN:NC_030811.1:75101579-75645878:+:217956	4.4047
peak_1201	FAM185A	NC_030811.1	76238088	76238405	FAM185A:intron	NAPEPLD:NC_030811.1:75824256-75881622:+:-17356	3.51431
peak_1203	FGL2	NC_030811.1	76313215	76313504	CCDC146:intron	CCDC146:NC_030811.1:76243976-76385584:+:6518	4.4047
peak_1204	LOC102186366	NC_030811.1	77125870	77126188	MAGI2:intron	FGL2:NC_030811.1:76296689-76300510:-:-12849	3.8299
peak_1205	LOC102186366	NC_030811.1	77506103	77506403	MAGI2:intron	LOC102186366:NC_030811.1:76991315-77006714:+:134713	3.43487
peak_1206	LOC102186366	NC_030811.1	77555245	77555773	MAGI2:intron	LOC102186366:NC_030811.1:76991315-77006714:+:514937	5.0257
peak_1207	LOC102186083	NC_030811.1	77630917	77631191	MAGI2:intron	LOC102186366:NC_030811.1:76991315-77006714:+:564193	4.69929
peak_1208	LOC102186083	NC_030811.1	77783496	77783744	MAGI2:intron	LOC102186083:NC_030811.1:78255233-78255731:+:-624179	4.25334
peak_1209	LOC102186083	NC_030811.1	78009963	78010214	MAGI2:intron	LOC102186083:NC_030811.1:78255233-78255731:+:-471613	4.42212
peak_1210	LOC102186083	NC_030811.1	78298969	78299216	MAGI2:intron	LOC102186083:NC_030811.1:78255233-78255731:+:-245145	3.51431
peak_1215	GNAI1	NC_030811.1	79307262	79307609	GNAI1:intron	GNAI1:NC_030811.1:79232759-79337446:+:-114880	3.80925
peak_1219	LOC100860959	NC_030811.1	79898137	79898377	CD36:intron	GNAT3:NC_030811.1:79659703-79712984:-:74409	4.42212
peak_1220	LOC100860959	NC_030811.1	79901158	79901495	CD36:intron	LOC100860959:NC_030811.1:79948194-79988091:+:-49937	4.42212
peak_1221	LOC100860959	NC_030811.1	79965164	79965404	LOC100860959:intron	LOC100860959:NC_030811.1:79948194-79988091:+:-46868	4.42212
peak_1222	LOC108633303	NC_030811.1	79984216	79984562	LOC100860959:intron	LOC100860959:NC_030811.1:79948194-79988091:+:17089	5.38625
peak_1223	LOC108633303	NC_030811.1	80192781	80193036	SEMA3C:intron	LOC108633303:NC_030811.1:80006699-80082285:+:-22310	4.20495
peak_1224	SEMA3C	NC_030811.1	80364219	80364547	SEMA3C:intron	LOC108633303:NC_030811.1:80006699-80082285:+:186209	3.51431
peak_1231	CACNA2D1	NC_030811.1	81876097	81876495	CACNA2D1:intron	TRNAC-ACA:NC_030811.1:81305518-81305590:-:92341	4.42212
peak_1232	LOC102182755	NC_030811.1	82541046	82541482	PCLO:intron	CACNA2D1:NC_030811.1:81665817-82201273:-:324977	5.38625
peak_1233	LOC102182755	NC_030811.1	82603537	82603882	PCLO:intron	LOC102182755:NC_030811.1:82497789-82498694:-:-42569	3.17655
peak_1234	LOC102182755	NC_030811.1	82629497	82629771	PCLO:intron	LOC102182755:NC_030811.1:82497789-82498694:-:-105015	4.22902
peak_1235	LOC102182755	NC_030811.1	82665872	82666154	PCLO:intron	LOC102182755:NC_030811.1:82497789-82498694:-:-130939	3.19525
peak_1236	PCLO	NC_030811.1	82751994	82752368	PCLO:intron	LOC102182755:NC_030811.1:82497789-82498694:-:-167318	5.0257
peak_1237	PCLO	NC_030811.1	82796967	82797335	PCLO:intron	PCLO:NC_030811.1:82535675-82914115:-:161934	3.8299
peak_1238	PCLO	NC_030811.1	82803763	82804065	PCLO:intron	PCLO:NC_030811.1:82535675-82914115:-:116964	4.20495
peak_1239	PCLO	NC_030811.1	82871482	82871726	PCLO:intron	PCLO:NC_030811.1:82535675-82914115:-:110201	3.01636
peak_1242	TRNAC-GCA	NC_030811.1	83810114	83810353	SEMA3A:intron	TRNAC-GCA:NC_030811.1:83506816-83506888:-:-216710	3.47781
peak_1243	SEMA3A	NC_030811.1	83903241	83903750	SEMA3A:intron	TRNAC-GCA:NC_030811.1:83506816-83506888:-:-303345	4.69887
peak_1244	SEMA3A	NC_030811.1	84262066	84262432	SEMA3A:five_prime_UTR	SEMA3A:NC_030811.1:83720376-84277062:-:373567	3.8299
peak_1250	SEMA3D	NC_030811.1	84911563	84911809	SEMA3D:five_prime_UTR	TRNAC-GCA:NC_030811.1:84693204-84693276:+:-24954	3.89152
peak_1261	KIAA1324L	NC_030811.1	86992888	86993278	KIAA1324L:intron	GRM3:NC_030811.1:86626319-86868950:+:-15726	4.42212
peak_1264	DBF4	NC_030811.1	88283746	88284125	DBF4:intron	LOC102185452:NC_030811.1:87723826-87809609:+:-32926	4.42212
peak_1266	TRNAC-GCA	NC_030811.1	90137250	90137500	DNAH11:intron	TRA2A:NC_030811.1:88442550-88462027:+:-5948	3.09179
peak_1271	LOC102188648	NC_030811.1	92893682	92893983	HDAC9:intron	FERD3L:NC_030811.1:92682372-92682867:+:-112866	5.38625
peak_1272	LOC102188648	NC_030811.1	92902073	92902310	HDAC9:intron	LOC102188648:NC_030811.1:92809831-92810330:-:-83502	4.11103
peak_1273	LOC102188648	NC_030811.1	92909381	92909640	HDAC9:intron	LOC102188648:NC_030811.1:92809831-92810330:-:-91861	4.22902
peak_1274	HDAC9	NC_030811.1	93710387	93710695	HDAC9:intron	LOC102188648:NC_030811.1:92809831-92810330:-:-99180	3.51431
peak_1275	LOC102188375	NC_030811.1	94215327	94215610	SNX13:CDS	HDAC9:NC_030811.1:92852971-93920908:-:210367	5.38625
peak_1276	LRRC72	NC_030811.1	95494993	95495325	LRRC72:Promoter	LOC102188375:NC_030811.1:94122350-94126495:+:93118	4.42212
peak_1277	ISPD	NC_030811.1	95684817	95685198	ISPD:intron	LRRC72:NC_030811.1:95440838-95494163:-:-995	3.85001
peak_1280	AGMO	NC_030811.1	96733609	96734061	AGMO:intron	LOC102187556:NC_030811.1:96233350-96234956:+:22354	4.69929
peak_1281	TRNAW-CCA	NC_030811.1	96848827	96849377	AGMO:intron	AGMO:NC_030811.1:96549660-96944711:+:184174	4.22902
peak_1282	TRNAW-CCA	NC_030811.1	96873070	96873351	AGMO:intron	TRNAW-CCA:NC_030811.1:96980155-96980227:+:-131053	3.90383
peak_1283	DGKB	NC_030811.1	97796066	97796329	DGKB:intron	TRNAW-CCA:NC_030811.1:96980155-96980227:+:-106945	3.51431
peak_1284	ETV1	NC_030811.1	98064007	98064256	DGKB:intron	DGKB:NC_030811.1:97265349-98141927:+:530848	4.42212
peak_1285	ETV1	NC_030811.1	98101682	98102092	DGKB:intron	ETV1:NC_030811.1:98341651-98439074:+:-277520	8.07219
peak_1286	ETV1	NC_030811.1	98397368	98397899	ETV1:intron	ETV1:NC_030811.1:98341651-98439074:+:-239764	4.32783
peak_1287	ETV1	NC_030811.1	98413514	98413819	ETV1:intron	ETV1:NC_030811.1:98341651-98439074:+:55982	4.42212
peak_1291	VWDE	NC_030811.1	100082371	100082652	VWDE:intron	ARL4A:NC_030811.1:99785428-99787761:-:330893	5.61835
peak_1293	LOC108635920	NC_030811.1	100941828	100942117	THSD7A:intron	TMEM106B:NC_030811.1:100170299-100197303:-:-94344	4.69929
peak_1294	PHF14	NC_030811.1	101411324	101411568	PHF14:intron	LOC108635920:NC_030811.1:101173101-101198604:-:256632	5.13462
peak_1302	NXPH1	NC_030811.1	104000711	104000965	NXPH1:intron	NXPH1:NC_030811.1:103758868-104122537:-:712819	4.69929
peak_1303	NXPH1	NC_030811.1	104012703	104013051	NXPH1:intron	NXPH1:NC_030811.1:103758868-104122537:-:121699	3.51431
peak_1304	NXPH1	NC_030811.1	104107209	104107720	NXPH1:intron	NXPH1:NC_030811.1:103758868-104122537:-:109660	4.42212
peak_1305	UMAD1	NC_030811.1	104856060	104856416	UMAD1:intron	NXPH1:NC_030811.1:103758868-104122537:-:15073	3.8299
peak_1308	TRNAS-GGA	NC_030811.1	107363382	107363869	DYNC1I1:intron	SHFM1:NC_030811.1:106593642-106617350:+:154802	5.38625
peak_1309	PON1	NC_030811.1	108148167	108148409	PPP1R9A:intron	TRNAS-GGA:NC_030811.1:107351963-107352035:+:11662	4.02072
peak_1314	CALCR	NC_030811.1	109806938	109807249	CALCR:intron	BET1:NC_030811.1:109278823-109293067:+:-12742	3.51431
peak_1315	VPS50	NC_030811.1	110021880	110022179	VPS50:intron	CALCR:NC_030811.1:109728324-109842069:+:78769	5.38625
peak_1318	LOC102178878	NC_030811.1	110936723	110937034	ANKIB1:intron	LOC106502008:NC_030811.1:110327642-110328265:-:31037	6.40037
peak_1319	LRRD1	NC_030811.1	111107452	111107729	LRRD1:intron	LOC102178878:NC_030811.1:110850279-110869326:+:86599	4.25334
peak_1320	TRNAC-GCA	NC_030811.1	111165423	111165794	AKAP9:intron	LRRD1:NC_030811.1:111094639-111113194:+:12951	4.25334
peak_1322	CDK14	NC_030811.1	112300175	112300616	CDK14:intron	LOC102183483:NC_030811.1:111584388-111584926:-:-123685	3.8299
peak_1323	CDK14	NC_030811.1	112477216	112477525	CDK14:intron	CDK14:NC_030811.1:111953409-112626647:-:326252	4.22902
peak_1325	ABCA13	NC_030811.1	113144973	113145229	ABCA13:intron	LOC102175547:NC_030811.1:112724922-112751972:-:-12614	4.42212
peak_1332	ZPBP	NC_030811.1	114641325	114641592	ZPBP:intron	VWC2:NC_030811.1:114423777-114548270:+:136002	4.25334
peak_1350	LOC102174823	NC_030811.1	120322434	120322750	LOC102175107:intron	LOC108635903:NC_030811.1:120277457-120278403:-:79036	5.38625
peak_1352	TSPAN8	NC_030812.1	672007	672247	TSPAN8:five_prime_UTR	LOC102175107:NC_030811.1:120315288-120349453:-:-4268	3.51431
peak_1353	ZFC3H1	NC_030812.1	1059651	1059950	ZFC3H1:intron	TSPAN8:NC_030812.1:609219-674956:-:2829	4.18112
peak_1354	TBC1D15	NC_030812.1	1266876	1267225	TBC1D15:intron	ZFC3H1:NC_030812.1:1053548-1103854:-:44054	3.89152
peak_1357	LOC102175272	NC_030812.1	2167149	2167386	TRHDE:intron	TRHDE:NC_030812.1:1717141-2170631:+:-10372	3.80925
peak_1369	CSRP2	NC_030812.1	6030046	6030546	ZDHHC17:intron	KCNC2:NC_030812.1:4290411-4531032:-:248325	4.42212
peak_1370	CSRP2	NC_030812.1	6034416	6034647	ZDHHC17:intron	CSRP2:NC_030812.1:6064030-6084407:-:54111	3.49963
peak_1373	NAV3	NC_030812.1	7406524	7406757	NAV3:intron	NAV3:NC_030812.1:6848220-7467243:+:-17919	3.80925
peak_1377	LOC102172692	NC_030812.1	9810735	9810978	LOC102172692:intron	PAWR:NC_030812.1:8939100-9057057:-:-48966	5.07963
peak_1378	LOC108635993	NC_030812.1	9991329	9991562	LOC102172692:intron	LOC102172692:NC_030812.1:9791446-10035603:+:19410	3.37217
peak_1379	LOC108635993	NC_030812.1	10021507	10021863	LOC102172692:intron	LOC108635993:NC_030812.1:9974318-10060764:-:69319	4.92092
peak_1381	TRNAC-ACA	NC_030812.1	10216630	10216909	LIN7A:intron	LOC108635993:NC_030812.1:9974318-10060764:-:16035	3.17655
peak_1382	TRNAC-ACA	NC_030812.1	10228339	10228632	LIN7A:intron	TRNAC-ACA:NC_030812.1:10272764-10272836:+:-55995	4.42212
peak_1384	ACSS3	NC_030812.1	10455704	10455961	ACSS3:intron	LIN7A:NC_030812.1:10133965-10293085:-:-21579	4.42212
peak_1385	ACSS3	NC_030812.1	10478439	10478765	ACSS3:intron	ACSS3:NC_030812.1:10442046-10607108:+:13786	6.40037
peak_1386	LOC102171845	NC_030812.1	10846459	10846705	PPFIA2:intron	ACSS3:NC_030812.1:10442046-10607108:+:36555	3.3517
peak_1388	LOC102190583	NC_030812.1	12187849	12188080	TMTC2:intron	LOC108636086:NC_030812.1:11796073-11798336:-:18319	3.47781
peak_1398	LRRIQ1	NC_030812.1	14548821	14549280	LRRIQ1:intron	SLC6A15:NC_030812.1:14366690-14419760:-:101507	3.09179
peak_1399	RASSF9	NC_030812.1	15354831	15355077	RASSF9:intron	LRRIQ1:NC_030812.1:14530560-14741764:+:18490	3.51431
peak_1408	TMTC3	NC_030812.1	17747303	17747549	TMTC3:intron	C5H12orf50:NC_030812.1:17580967-17610052:-:96891	5.27703
peak_1415	EEA1	NC_030812.1	22544305	22544548	EEA1:intron	C5H12orf74:NC_030812.1:22338345-22339091:+:-188047	4.42212
peak_1417	CEP83	NC_030812.1	23932677	23933074	CEP83:five_prime_UTR	SOCS2:NC_030812.1:23129216-23135562:+:-10806	6.27618
peak_1418	CEP83	NC_030812.1	23955471	23955834	CEP83:five_prime_UTR	CEP83:NC_030812.1:23834441-23978009:-:45134	4.42212
peak_1420	ATF7	NC_030812.1	26208693	26208961	ATF7:intron	LOC102178797:NC_030812.1:25875671-25876895:-:-44275	4.42212
peak_1422	LOC108633262	NC_030812.1	27149129	27149507	LOC108633262:Promoter	AMHR2:NC_030812.1:26332681-26338876:-:-4038	3.83898
peak_1423	LOC102188743	NC_030812.1	28923040	28923275	DIP2B:intron	LOC108633262:NC_030812.1:27151107-27156368:+:-1789	5.38625
peak_1424	LIMA1	NC_030812.1	29262173	29262414	FAM186A:intron	LOC102188743:NC_030812.1:28991351-28991829:-:68672	3.45623
peak_1425	KCNH3	NC_030812.1	29967097	29967477	SPATS2:intron	LIMA1:NC_030812.1:29293700-29384145:+:-31407	4.42212
peak_1426	KCNH3	NC_030812.1	30008935	30009187	SPATS2:intron	KCNH3:NC_030812.1:29926056-29944999:-:-22287	3.51431
peak_1429	LOC108636003	NC_030812.1	31776703	31777053	SENP1:intron	LOC102174275:NC_030812.1:31318203-31319121:+:-38675	4.42212
peak_1430	COL2A1	NC_030812.1	31815169	31815462	SENP1:three_prime_UTR	LOC108636003:NC_030812.1:31760785-31766502:-:-10375	3.8299
peak_1436	SCAF11	NC_030812.1	33797296	33797644	SCAF11:intron	SCAF11:NC_030812.1:33753978-33847460:+:31439	3.80925
peak_1437	SCAF11	NC_030812.1	33803694	33804050	SCAF11:intron	SCAF11:NC_030812.1:33753978-33847460:+:43491	3.39285
peak_1438	ARID2	NC_030812.1	33961102	33961415	ARID2:intron	SCAF11:NC_030812.1:33753978-33847460:+:49893	3.8299
peak_1441	TMEM117	NC_030812.1	35822377	35822670	TMEM117:intron	LOC102170390:NC_030812.1:35419169-35419495:-:-102495	6.02075
peak_1442	TWF1	NC_030812.1	36172694	36173117	TWF1:intron	TMEM117:NC_030812.1:35539346-36129398:-:306875	3.51431
peak_1443	ADAMTS20	NC_030812.1	36504005	36504353	ADAMTS20:intron	TWF1:NC_030812.1:36168381-36181539:+:4524	6.40037
peak_1447	LOC102183397	NC_030812.1	37705481	37705766	PPHLN1:intron	LOC102183665:NC_030812.1:37571533-37572072:+:-179342	5.61835
peak_1448	LOC102183397	NC_030812.1	37770521	37770770	PPHLN1:intron	LOC102183397:NC_030812.1:37774437-37775916:-:70293	4.42212
peak_1449	ZCRB1	NC_030812.1	37880090	37880325	ZCRB1:intron	LOC102183397:NC_030812.1:37774437-37775916:-:5271	3.17655
peak_1450	TRNAQ-CUG	NC_030812.1	38920522	38920765	PDZRN4:intron	ZCRB1:NC_030812.1:37865478-37883086:+:14729	3.99868
peak_1451	PDZRN4	NC_030812.1	39091418	39091662	PDZRN4:intron	TRNAQ-CUG:NC_030812.1:38902106-38902179:-:-18464	3.1397
peak_1453	LOC102186664	NC_030812.1	39384904	39385425	CNTN1:intron	LOC102186664:NC_030812.1:39193849-39194390:-:17198	3.51431
peak_1454	LOC108636101	NC_030812.1	39509040	39509490	CNTN1:five_prime_UTR	LOC102186664:NC_030812.1:39193849-39194390:-:-190774	4.92092
peak_1455	LOC108636101	NC_030812.1	39668654	39668921	CNTN1:five_prime_UTR	LOC108636101:NC_030812.1:39688475-39689078:+:-179210	3.51431
peak_1456	MUC19	NC_030812.1	39861143	39861632	MUC19:intron	LOC108636101:NC_030812.1:39688475-39689078:+:-19688	4.69929
peak_1457	MUC19	NC_030812.1	39869737	39869983	MUC19:intron	MUC19:NC_030812.1:39860656-39985733:-:124346	4.42212
peak_1459	SLC2A13	NC_030812.1	40625742	40626105	SLC2A13:intron	LRRK2:NC_030812.1:40013678-40227001:-:-57117	3.17655
peak_1460	SLC2A13	NC_030812.1	40650069	40650343	SLC2A13:intron	SLC2A13:NC_030812.1:40377508-40881664:+:248415	4.42212
peak_1461	C5H12orf40	NC_030812.1	40719484	40719721	SLC2A13:intron	SLC2A13:NC_030812.1:40377508-40881664:+:272697	3.51431
peak_1462	C5H12orf40	NC_030812.1	40741897	40742186	SLC2A13:intron	C5H12orf40:NC_030812.1:40939455-41031973:-:312371	4.4047
peak_1466	PTPRB	NC_030812.1	42259158	42259401	PTPRR:intron	CPNE8:NC_030812.1:41679680-41937290:+:-8415	6.40037
peak_1467	PTPRB	NC_030812.1	42308980	42309314	PTPRR:intron	PTPRB:NC_030812.1:42379252-42500726:+:-119973	4.18112
peak_1468	LOC102191213	NC_030812.1	42588176	42588760	KCNMB4:intron	PTPRB:NC_030812.1:42379252-42500726:+:-70105	4.27791
peak_1470	CNOT2	NC_030812.1	42737883	42738140	CNOT2:five_prime_UTR	KCNMB4:NC_030812.1:42528580-42606149:-:-12771	5.38625
peak_1472	MYRFL	NC_030812.1	43004543	43004796	MYRFL:intron	LOC108636004:NC_030812.1:42745831-42767102:+:34020	5.38625
peak_1474	TRNAC-GCA	NC_030812.1	43947626	43947863	CPSF6:three_prime_UTR	LOC102186462:NC_030812.1:43825262-43827215:-:-36594	4.25334
peak_1475	TRNAC-GCA	NC_030812.1	43959024	43959266	CPSF6:intron	TRNAC-GCA:NC_030812.1:43966174-43966245:+:-18430	4.69929
peak_1477	SLC35E3	NC_030812.1	44461664	44461905	NUP107:intron	LOC106502101:NC_030812.1:44071416-44071774:-:28893	3.51431
peak_1478	MDM1	NC_030812.1	44833325	44833609	MDM1:intron	SLC35E3:NC_030812.1:44420485-44437879:-:-23905	4.22902
peak_1488	SRGAP1	NC_030812.1	49042347	49042585	SRGAP1:intron	RASSF3:NC_030812.1:48453396-48530337:-:-3837	3.01636
peak_1489	TMEM5	NC_030812.1	49267255	49267543	TMEM5:intron	SRGAP1:NC_030812.1:48919300-49217798:-:175332	4.42212
peak_1493	MON2	NC_030812.1	50480324	50480582	USP15:intron	PPM1H:NC_030812.1:49940240-50235020:+:-16859	3.51431
peak_1497	LOC108636009	NC_030812.1	51063395	51063839	FAM19A2:intron	LOC108636009:NC_030812.1:51078092-51079311:-:51524	5.87088
peak_1508	SLC16A7	NC_030812.1	53057593	53057863	SLC16A7:five_prime_UTR	SLC16A7:NC_030812.1:52967561-53161674:-:388808	3.8299
peak_1514	MYO1A	NC_030812.1	55696158	55696395	NEMP1:CDS	ATP23:NC_030812.1:54860512-54880033:-:-17316	3.2719
peak_1515	PRIM1	NC_030812.1	56084272	56084624	PRIM1:intron	MYO1A:NC_030812.1:55705977-55730773:+:-9701	4.25334
peak_1516	PTGES3	NC_030812.1	56150375	56150608	PTGES3:intron	PRIM1:NC_030812.1:56074350-56092617:+:10097	3.95522
peak_1517	LOC102189464	NC_030812.1	56350079	56350472	LOC102189464:Promoter	PTGES3:NC_030812.1:56140777-56161014:+:9714	4.69929
peak_1519	SARNP	NC_030812.1	56843759	56843998	SARNP:intron	LOC102176858:NC_030812.1:56782560-56782812:-:8612	3.17655
peak_1520	LOC108633332	NC_030812.1	57946408	57946917	LOC108633332:Promoter	SARNP:NC_030812.1:56815415-56863906:+:28463	3.8299
peak_1524	CDK17	NC_030812.1	59287165	59287396	CDK17:five_prime_UTR	LOC102181931:NC_030812.1:58328464-58329466:+:3936	5.38625
peak_1525	CDK17	NC_030812.1	59291198	59291497	CDK17:five_prime_UTR	CDK17:NC_030812.1:59235543-59344096:-:56816	5.38625
peak_1526	CDK17	NC_030812.1	59316526	59316980	CDK17:five_prime_UTR	CDK17:NC_030812.1:59235543-59344096:-:52749	4.24294
peak_1527	TRNAG-ACC	NC_030812.1	59620543	59620910	CFAP54:intron	CDK17:NC_030812.1:59235543-59344096:-:27343	4.42212
peak_1531	LOC102189741	NC_030812.1	61734330	61734572	ANKS1B:intron	TRNAD-GUC:NC_030812.1:61392699-61392771:+:-76462	3.06806
peak_1532	LOC102189098	NC_030812.1	61762025	61762436	ANKS1B:intron	LOC102189741:NC_030812.1:61618552-61619578:+:115898	4.42212
peak_1533	LOC102172242	NC_030812.1	62228527	62228940	ANKS1B:intron	LOC102189098:NC_030812.1:61880577-61882561:-:120331	6.40037
peak_1534	LOC102172242	NC_030812.1	62333693	62334052	ANKS1B:intron	LOC102172242:NC_030812.1:62359250-62367465:+:-130517	3.51431
peak_1535	TRNAC-ACA	NC_030812.1	62584959	62585425	ANKS1B:intron	LOC102172242:NC_030812.1:62359250-62367465:+:-25378	4.42212
peak_1536	LOC102172794	NC_030812.1	62667814	62668251	ANKS1B:intron	TRNAC-ACA:NC_030812.1:62617566-62617638:+:-32374	4.92092
peak_1537	UHRF1BP1L	NC_030812.1	62823272	62823545	UHRF1BP1L:intron	LOC102172794:NC_030812.1:62686149-62692335:+:-18117	3.29155
peak_1538	ANO4	NC_030812.1	63280531	63280815	ANO4:intron	UHRF1BP1L:NC_030812.1:62772382-62858990:-:35582	4.69929
peak_1539	ANO4	NC_030812.1	63289390	63289661	ANO4:intron	ANO4:NC_030812.1:63250603-63683734:+:30069	3.49963
peak_1540	LOC102186377	NC_030812.1	63365288	63365639	ANO4:intron	ANO4:NC_030812.1:63250603-63683734:+:38922	5.38625
peak_1542	UTP20	NC_030812.1	63881878	63882336	UTP20:intron	SLC5A8:NC_030812.1:63697259-63766582:-:70847	4.4047
peak_1543	LOC108636018	NC_030812.1	64507810	64508067	CCDC53:intron	UTP20:NC_030812.1:63835140-63922062:+:46966	3.51431
peak_1547	STAB2	NC_030812.1	66054629	66054901	STAB2:intron	STAB2:NC_030812.1:65957944-66134680:+:-216480	4.69929
peak_1548	EID3	NC_030812.1	66606625	66606858	EID3:Promoter	STAB2:NC_030812.1:65957944-66134680:+:96820	3.01636
peak_1549	RFX4	NC_030812.1	68610819	68611139	RFX4:intron	EID3:NC_030812.1:66608317-66611036:+:-1576	6.30958
peak_1552	LARGE1	NC_030812.1	71020456	71020862	LARGE1:five_prime_UTR	CRY1:NC_030812.1:68963252-69053571:-:-50664	4.25334
peak_1553	RBFOX2	NC_030812.1	72823249	72823525	RBFOX2:intron	LARGE1:NC_030812.1:70481062-71091017:-:70358	3.43779
peak_1555	TRNAW-CCA	NC_030812.1	75050499	75050799	SYT10:intron	CARD10:NC_030812.1:74577232-74603805:-:-26282	4.69929
peak_1557	PKP2	NC_030812.1	75586770	75587083	PKP2:intron	PKP2:NC_030812.1:75562424-75654587:+:-118770	6.05159
peak_1558	FGD4	NC_030812.1	75933079	75933516	FGD4:intron	PKP2:NC_030812.1:75562424-75654587:+:24502	3.01636
peak_1559	FGD4	NC_030812.1	76006909	76007315	FGD4:intron	FGD4:NC_030812.1:75790759-76027336:-:94039	3.01636
peak_1560	TMTC1	NC_030812.1	78359985	78360218	TMTC1:intron	FGD4:NC_030812.1:75790759-76027336:-:20224	4.42212
peak_1566	CCDC91	NC_030812.1	79887795	79888117	CCDC91:intron	LOC108636030:NC_030812.1:79421934-79422931:-:-239645	4.42212
peak_1567	CCDC91	NC_030812.1	79900922	79901673	CCDC91:intron	CCDC91:NC_030812.1:79763978-80176777:-:288821	5.38625
peak_1569	SMCO2	NC_030812.1	81025376	81025637	SMCO2:intron	PTHLH:NC_030812.1:80443977-80458624:+:-16963	4.42212
peak_1570	ITPR2	NC_030812.1	81761856	81762231	ITPR2:intron	SMCO2:NC_030812.1:80943567-81028803:-:3297	3.01636
peak_1571	ITPR2	NC_030812.1	81766933	81767485	ITPR2:intron	ITPR2:NC_030812.1:81579060-82175622:+:182983	5.38625
peak_1575	ETFRF1	NC_030812.1	83402107	83402385	KRAS:intron	LMNTD1:NC_030812.1:83026708-83104285:+:133102	3.51431
peak_1576	LRMP	NC_030812.1	83576117	83576447	LOC108636133:intron	ETFRF1:NC_030812.1:83412580-83419663:-:17417	4.11103
peak_1583	TRNAS-GGA	NC_030812.1	84827951	84828228	SOX5:intron	TRNAS-GGA:NC_030812.1:84833442-84833514:-:44545	5.36607
peak_1584	TRNAS-GGA	NC_030812.1	84906379	84906703	SOX5:intron	TRNAS-GGA:NC_030812.1:84833442-84833514:-:5425	6.11417
peak_1587	LOC102184246	NC_030812.1	86559961	86560240	ST8SIA1:intron	LOC102175101:NC_030812.1:85282492-85283334:-:-179930	3.43487
peak_1588	IAPP	NC_030812.1	87371705	87371985	IAPP:Promoter	LOC102184246:NC_030812.1:86508610-86509147:+:51490	3.01636
peak_1589	SLCO1A2	NC_030812.1	87427342	87427579	SLCO1A2:intron	IAPP:NC_030812.1:87365778-87371315:-:-529	3.51431
peak_1590	PDE3A	NC_030812.1	87956872	87957115	PDE3A:intron	SLCO1A2:NC_030812.1:87410494-87462684:+:16966	4.42212
peak_1592	AEBP2	NC_030812.1	89076455	89076892	AEBP2:intron	TRNAW-CCA:NC_030812.1:88176548-88176620:-:28783	5.38625
peak_1593	AEBP2	NC_030812.1	89080970	89081356	AEBP2:intron	AEBP2:NC_030812.1:89018276-89082769:-:6096	4.97281
peak_1594	LOC102169265	NC_030812.1	89219173	89219735	LOC102169265:Promoter;PLEKHA5:intron	AEBP2:NC_030812.1:89018276-89082769:-:1606	4.69929
peak_1595	PIK3C2G	NC_030812.1	90351368	90351634	PIK3C2G:intron	LOC102169265:NC_030812.1:89221293-89221689:+:-1839	5.9003
peak_1606	SLC15A5	NC_030812.1	92213130	92213379	SLC15A5:intron	MGST1:NC_030812.1:92093669-92115554:-:-39133	4.42212
peak_1607	EPS8	NC_030812.1	92907411	92907737	EPS8:intron	SLC15A5:NC_030812.1:92199534-92299205:+:13720	4.42212
peak_1608	PTPRO	NC_030812.1	93102960	93103195	PTPRO:intron	EPS8:NC_030812.1:92720567-92928881:+:187006	4.25334
peak_1609	PTPRO	NC_030812.1	93197101	93197345	PTPRO:intron	PTPRO:NC_030812.1:92944071-93214177:-:111100	5.2192
peak_1618	LOC102183669	NC_030812.1	98007679	98007917	LOC102183669:intron	LOC102183669:NC_030812.1:98006309-98010722:+:-8485	3.27331
peak_1620	LOC108636059	NC_030812.1	98175915	98176154	LOC108636059:intron	LOC102172422:NC_030812.1:98019931-98021934:+:-4006	4.42212
peak_1621	LOC102188293	NC_030812.1	98449483	98449874	LOC108636116:three_prime_UTR	LOC108636059:NC_030812.1:98173432-98193990:-:17956	4.08813
peak_1622	LOC102183784	NC_030812.1	99043181	99043671	LOC102183784:intron	LOC102188293:NC_030812.1:98457227-98466466:+:-7549	4.42212
peak_1623	CLEC4E	NC_030812.1	99588389	99588777	CLEC4E:intron	LOC102183784:NC_030812.1:99041010-99055705:+:2415	5.38625
peak_1624	LOC106502137	NC_030812.1	99632845	99633289	LOC106502137:CDS	CLEC4E:NC_030812.1:99584400-99596692:+:4182	4.42212
peak_1626	LOC102175008	NC_030812.1	100682341	100682701	LOC102175008:intron	RIMKLB:NC_030812.1:100117900-100163169:+:11083	4.92092
peak_1627	LOC102184979	NC_030812.1	101411764	101412053	LOC102185816:intron	LOC102175008:NC_030812.1:100632639-100691897:-:9376	4.69929
peak_1629	LOC108636065	NC_030812.1	104272457	104272693	LOC108636065:Promoter	PIANP:NC_030812.1:102661923-102668461:+:-8873	5.38625
peak_1632	ENTHD1	NC_030812.1	110143453	110143685	ENTHD1:intron	WNK1:NC_030812.1:106508663-106635309:+:-12783	4.11103
peak_1634	TEF	NC_030812.1	111433548	111433791	TEF:intron	LOC108636074:NC_030812.1:110778888-110855788:-:32257	5.16253
peak_1636	TRNAG-CCC	NC_030812.1	113464952	113465230	EFCAB6:intron	TCF20:NC_030812.1:112076057-112171316:-:-20443	3.01636
peak_1647	LOC102186568	NC_030813.1	1936521	1936833	MARCH1:intron	LOC102186848:NC_030813.1:1689809-1691223:-:114067	4.3788
peak_1648	LOC102186568	NC_030813.1	2194609	2194885	MARCH1:intron	LOC102186568:NC_030813.1:2000244-2006330:-:69653	3.8299
peak_1649	LOC106502166	NC_030813.1	2204563	2204911	MARCH1:intron	LOC102186568:NC_030813.1:2000244-2006330:-:-188416	5.75591
peak_1658	LOC108636255	NC_030813.1	4163643	4163912	LOC108636255:intron	LOC102190946:NC_030813.1:4088091-4089283:-:-30006	5.61835
peak_1661	PRDM5	NC_030813.1	5055044	5055280	PRDM5:intron	TNIP3:NC_030813.1:4609908-4649312:+:-80775	3.51431
peak_1686	LOC108636203	NC_030813.1	12647683	12647917	ANK2:intron	LOC108636202:NC_030813.1:11910493-12031491:+:-123948	4.25334
peak_1687	LOC108636203	NC_030813.1	12721310	12721552	ANK2:intron	LOC108636203:NC_030813.1:12616078-12622568:+:31721	5.19072
peak_1688	ANK2	NC_030813.1	13029312	13029545	ANK2:intron	LOC108636203:NC_030813.1:12616078-12622568:+:105352	5.38625
peak_1690	NEUROG2	NC_030813.1	13397806	13398192	ZGRF1:CDS	LARP7:NC_030813.1:13331778-13349473:-:41611	3.8299
peak_1691	C6H4orf32	NC_030813.1	13711488	13711918	C6H4orf32:intron	NEUROG2:NC_030813.1:13425507-13427049:+:-27508	4.22902
peak_1692	C6H4orf32	NC_030813.1	13713053	13713457	C6H4orf32:intron	C6H4orf32:NC_030813.1:13672176-13715799:-:4096	5.36607
peak_1698	LOC108636206	NC_030813.1	16759129	16759472	COL25A1:intron	MCUB:NC_030813.1:16022959-16123975:-:-14940	4.92092
peak_1700	LEF1	NC_030813.1	17405399	17405686	LEF1:intron	LEF1:NC_030813.1:17398505-17521097:+:-34991	4.02072
peak_1707	TET2	NC_030813.1	20343366	20343680	TET2:five_prime_UTR	GIMD1:NC_030813.1:19178642-19194790:+:21170	7.4594
peak_1708	CXXC4	NC_030813.1	21030408	21030896	CXXC4:intron	TET2:NC_030813.1:20216812-20352863:-:9340	3.17655
peak_1711	LOC102168809	NC_030813.1	21714922	21715211	TACR3:intron	TRNAG-ACC:NC_030813.1:21566777-21566849:-:-8457	5.72781
peak_1713	CENPE	NC_030813.1	21982836	21983181	CENPE:intron	LOC102168809:NC_030813.1:21747568-21748060:-:-68443	3.09179
peak_1716	PPP3CA	NC_030813.1	23724510	23724918	PPP3CA:intron	PPP3CA:NC_030813.1:23703716-24033299:+:-20330	3.51431
peak_1717	PPP3CA	NC_030813.1	23914164	23914436	PPP3CA:intron	PPP3CA:NC_030813.1:23703716-24033299:+:20997	7.4594
peak_1718	PPP3CA	NC_030813.1	24024507	24024759	PPP3CA:intron	PPP3CA:NC_030813.1:23703716-24033299:+:210583	3.43487
peak_1722	LOC106502179	NC_030813.1	25353840	25354148	C6H4orf17:intron	LOC102179365:NC_030813.1:25221853-25239909:+:16454	5.38625
peak_1724	TSPAN5	NC_030813.1	26517127	26517381	TSPAN5:intron	LOC102181105:NC_030813.1:25498845-25517758:+:22561	3.51431
peak_1725	LOC108636251	NC_030813.1	27174160	27174414	STPG2:intron	TSPAN5:NC_030813.1:26404780-26588499:+:112473	3.29155
peak_1739	UNC5C	NC_030813.1	29531267	29531683	UNC5C:intron	UNC5C:NC_030813.1:29465240-29885207:+:-73873	5.38625
peak_1740	UNC5C	NC_030813.1	29658704	29658981	UNC5C:intron	UNC5C:NC_030813.1:29465240-29885207:+:66234	4.32783
peak_1741	BMPR1B	NC_030813.1	30458780	30459086	PDLIM5:intron	UNC5C:NC_030813.1:29465240-29885207:+:193602	3.51431
peak_1742	SMARCAD1	NC_030813.1	30933954	30934319	SMARCAD1:intron	BMPR1B:NC_030813.1:29894617-30342783:-:-116149	4.3788
peak_1745	LOC102187307	NC_030813.1	31552492	31552781	GRID2:intron	LOC102188664:NC_030813.1:31114576-31116073:-:63696	3.87067
peak_1746	LOC102187307	NC_030813.1	31583163	31583483	GRID2:intron	LOC102187307:NC_030813.1:31706909-31727095:+:-154273	3.82954
peak_1747	LOC102187307	NC_030813.1	31593511	31593840	GRID2:intron	LOC102187307:NC_030813.1:31706909-31727095:+:-123586	4.25334
peak_1748	LOC102187307	NC_030813.1	32220435	32220774	GRID2:intron	LOC102187307:NC_030813.1:31706909-31727095:+:-113234	4.69929
peak_1749	GRID2	NC_030813.1	32342492	32342729	GRID2:intron	LOC102187307:NC_030813.1:31706909-31727095:+:513695	4.42212
peak_1750	GRID2	NC_030813.1	32366969	32367224	GRID2:intron	GRID2:NC_030813.1:31299696-32930194:-:587584	4.42212
peak_1751	GRID2	NC_030813.1	32690560	32690866	GRID2:intron	GRID2:NC_030813.1:31299696-32930194:-:563098	3.29155
peak_1752	GRID2	NC_030813.1	32739690	32740152	GRID2:intron	GRID2:NC_030813.1:31299696-32930194:-:239481	5.38625
peak_1753	GRID2	NC_030813.1	32881693	32881968	GRID2:intron	GRID2:NC_030813.1:31299696-32930194:-:190273	4.42212
peak_1754	TRNAW-CCA	NC_030813.1	33609284	33609927	CCSER1:intron	GRID2:NC_030813.1:31299696-32930194:-:48364	6.30958
peak_1755	TRNAW-CCA	NC_030813.1	33647552	33647948	CCSER1:intron	TRNAW-CCA:NC_030813.1:33854967-33855039:-:245434	5.38625
peak_1756	TRNAW-CCA	NC_030813.1	33722688	33723005	CCSER1:intron	TRNAW-CCA:NC_030813.1:33854967-33855039:-:207289	3.83898
peak_1757	TRNAW-CCA	NC_030813.1	33889538	33889811	CCSER1:intron	TRNAW-CCA:NC_030813.1:33854967-33855039:-:132193	3.09179
peak_1758	TRNAW-CCA	NC_030813.1	34270034	34270368	CCSER1:intron	TRNAW-CCA:NC_030813.1:33854967-33855039:-:-34635	4.02072
peak_1759	LOC108636213	NC_030813.1	34393699	34393957	CCSER1:intron	TRNAW-CCA:NC_030813.1:34133835-34133907:-:-136293	5.38625
peak_1760	LOC108636213	NC_030813.1	34653661	34654148	CCSER1:intron	LOC108636213:NC_030813.1:34578263-34580786:-:186958	4.89533
peak_1761	LOC108636213	NC_030813.1	34790361	34790632	CCSER1:intron	LOC108636213:NC_030813.1:34578263-34580786:-:-73118	4.42212
peak_1764	HERC3	NC_030813.1	36674285	36674532	HERC3:intron	GPRIN3:NC_030813.1:36007339-36074005:+:-269832	3.09179
peak_1765	HERC3	NC_030813.1	36674944	36675565	HERC3:intron	HERC3:NC_030813.1:36571112-36710427:-:36019	6.05159
peak_1772	PACRGL	NC_030813.1	40508977	40509216	SLIT2:intron	SLIT2:NC_030813.1:40248080-40650111:+:-279019	3.37217
peak_1773	PACRGL	NC_030813.1	40951570	40951825	KCNIP4:intron	PACRGL:NC_030813.1:40692158-40711325:+:-183062	4.42212
peak_1774	TRNAC-GCA	NC_030813.1	41019489	41019789	KCNIP4:intron	PACRGL:NC_030813.1:40692158-40711325:+:259539	4.69929
peak_1775	TRNAC-GCA	NC_030813.1	41155515	41155798	KCNIP4:intron	TRNAC-GCA:NC_030813.1:41299894-41299967:+:-280255	3.37217
peak_1776	KCNIP4	NC_030813.1	41814375	41814789	KCNIP4:intron	TRNAC-GCA:NC_030813.1:41299894-41299967:+:-144238	4.42212
peak_1783	SEPSECS	NC_030813.1	45130186	45131023	SEPSECS:intron	DHX15:NC_030813.1:44553728-44609199:-:221316	6.40037
peak_1797	PCDH7	NC_030813.1	50640650	50640893	PCDH7:intron	PCDH7:NC_030813.1:50391429-50861108:+:-256343	4.22902
peak_1798	PCDH7	NC_030813.1	50661359	50661640	PCDH7:intron	PCDH7:NC_030813.1:50391429-50861108:+:249342	4.3788
peak_1799	LOC102187115	NC_030813.1	50699372	50699628	PCDH7:intron	PCDH7:NC_030813.1:50391429-50861108:+:270070	5.10699
peak_1800	LOC102187115	NC_030813.1	50830669	50831241	PCDH7:intron	LOC102187115:NC_030813.1:50997328-50999361:-:299861	6.02075
peak_1821	LOC102188296	NC_030813.1	56104523	56104787	ARAP2:intron	LOC102173079:NC_030813.1:55825062-55826077:+:-357903	5.59098
peak_1822	LOC102188296	NC_030813.1	56282540	56282947	ARAP2:five_prime_UTR	LOC102188296:NC_030813.1:56292842-56294480:-:189825	3.8299
peak_1823	LOC102187849	NC_030813.1	56346745	56347211	DTHD1:CDS	LOC102188296:NC_030813.1:56292842-56294480:-:11737	5.36607
peak_1825	LOC108636265	NC_030813.1	57193618	57193943	LOC108636265:intron	LOC102188571:NC_030813.1:56932888-56933136:+:-209521	4.42212
peak_1827	PGM2	NC_030813.1	57730660	57730981	PGM2:intron	RELL1:NC_030813.1:57517754-57594040:-:-36459	3.45623
peak_1830	LIAS	NC_030813.1	59183339	59183604	UGDH:intron	TMEM156:NC_030813.1:58766658-58806310:-:49356	5.38625
peak_1833	LOC102175844	NC_030813.1	60978567	60978911	LIMCH1:intron	LOC108636221:NC_030813.1:59781144-59782114:-:-4381	3.51431
peak_1836	BEND4	NC_030813.1	61547148	61547415	BEND4:intron	PHOX2B:NC_030813.1:61216689-61220345:-:54035	4.97281
peak_1842	KCTD8	NC_030813.1	63554530	63554930	KCTD8:intron	LOC102181577:NC_030813.1:63074651-63076242:+:153799	4.42212
peak_1843	KCTD8	NC_030813.1	63602863	63603176	KCTD8:intron	KCTD8:NC_030813.1:63404154-63685946:-:131216	4.63525
peak_1854	ATP10D	NC_030813.1	66887308	66887549	CORIN:intron	GABRA2:NC_030813.1:65342450-65518411:-:-36561	3.01636
peak_1855	TXK	NC_030813.1	67412592	67412976	TEC:intron	ATP10D:NC_030813.1:66706706-66833860:+:180722	3.51431
peak_1857	SLAIN2	NC_030813.1	67591484	67591788	SLAIN2:intron	SLAIN2:NC_030813.1:67586763-67661614:+:-18459	5.59098
peak_1858	ZAR1	NC_030813.1	67770497	67770838	FRYL:intron	SLAIN2:NC_030813.1:67586763-67661614:+:4872	4.69929
peak_1859	FRYL	NC_030813.1	67915232	67915475	FRYL:five_prime_UTR	ZAR1:NC_030813.1:67713658-67730971:+:57009	4.02072
peak_1861	OCIAD2	NC_030813.1	68062944	68063253	OCIAD2:intron	FRYL:NC_030813.1:67720600-67978332:-:-16262	4.42212
peak_1865	KIT	NC_030813.1	70734280	70734645	KIT:intron	KIT:NC_030813.1:70711231-70793908:+:-67482	3.51431
peak_1868	SRP72	NC_030813.1	72442317	72442646	SRP72:intron	KIAA1211:NC_030813.1:72025554-72318844:+:112931	4.20495
peak_1869	LOC102179841	NC_030813.1	72774794	72775100	LOC102180114:intron	SRP72:NC_030813.1:72428181-72455037:+:14300	4.42212
peak_1870	LOC102188125	NC_030813.1	72978099	72978526	POLR2B:intron	LOC102179841:NC_030813.1:72767823-72768634:-:-6312	3.43487
peak_1873	LOC102184415	NC_030813.1	74104688	74105689	LOC102184415:intron	IGFBP7:NC_030813.1:72998455-73079471:-:-437049	5.19072
peak_1890	LOC108636227	NC_030813.1	77627536	77628056	ADGRL3:intron	LOC108636227:NC_030813.1:77280190-77282948:-:-336117	4.4047
peak_1891	LOC108636227	NC_030813.1	77652962	77653374	ADGRL3:intron	LOC108636227:NC_030813.1:77280190-77282948:-:-344847	6.40037
peak_1892	LOC102188391	NC_030813.1	77812329	77812664	ADGRL3:CDS	LOC108636227:NC_030813.1:77280190-77282948:-:-370219	4.42212
peak_1912	EPHA5	NC_030813.1	81731338	81731629	EPHA5:intron	LOC108636279:NC_030813.1:81406431-81408244:-:-26719	3.37217
peak_1923	STAP1	NC_030813.1	84036277	84036544	UBA6:intron	LOC102183224:NC_030813.1:83884810-83885875:-:1587	4.79533
peak_1924	LOC102185163	NC_030813.1	84218808	84219086	LOC102185163:intron	STAP1:NC_030813.1:83991582-84024847:+:44828	4.30274
peak_1925	LOC102186672	NC_030813.1	84370704	84371020	LOC102186672:intron	LOC102185163:NC_030813.1:84165440-84229542:-:10595	3.51431
peak_1926	LOC102185449	NC_030813.1	84523429	84523699	LOC102185449:intron	LOC102186672:NC_030813.1:84327421-84384493:-:13631	4.42212
peak_1927	LOC102186850	NC_030813.1	84908549	84908784	LOC102186850:CDS	LOC102185449:NC_030813.1:84458893-84563377:-:39813	3.51431
peak_1929	LOC102183682	NC_030813.1	85683963	85684201	LOC102168522:intron	LOC106503958:NC_030813.1:85319849-85353942:-:-11683	5.38625
peak_1931	RUFY3	NC_030813.1	86617228	86617460	RUFY3:intron	UTP3:NC_030813.1:86587762-86590583:+:-5821	3.3517
peak_1933	ADAMTS3	NC_030813.1	88182587	88182822	ADAMTS3:intron	GC:NC_030813.1:87493716-87536317:-:-64123	6.40037
peak_1934	ANKRD17	NC_030813.1	88831897	88832129	ANKRD17:intron	ADAMTS3:NC_030813.1:87962763-88255003:-:72299	4.42212
peak_1940	CXCL9	NC_030813.1	91379249	91379497	CXCL9:intron	PPEF2:NC_030813.1:91232308-91264880:-:72703	3.01636
peak_1941	CXCL11	NC_030813.1	91418525	91418859	CXCL11:intron	CXCL9:NC_030813.1:91373088-91380037:-:664	5.33608
peak_1942	CCDC158	NC_030813.1	91787806	91788050	CCDC158:five_prime_UTR	CXCL11:NC_030813.1:91417852-91419925:-:1233	3.8299
peak_1944	LOC102168901	NC_030813.1	93400672	93400908	FRAS1:intron	LOC102185730:NC_030813.1:92594360-92611397:-:48689	5.95995
peak_1949	PRKG2	NC_030813.1	96789996	96790232	LOC102172613:intron	LOC108636283:NC_030813.1:95041824-95042887:-:12897	4.42212
peak_1950	LOC102172613	NC_030813.1	96927277	96927591	LOC102172613:intron	PRKG2:NC_030813.1:96343302-96453887:-:-336226	3.8299
peak_1951	LOC102172613	NC_030813.1	97222410	97222739	LOC102172613:intron	LOC102172613:NC_030813.1:96670671-97339872:-:412438	4.42212
peak_1952	ENOPH1	NC_030813.1	97738856	97739107	TMEM150C:intron	LOC102172613:NC_030813.1:96670671-97339872:-:117298	3.20219
peak_1957	CDS1	NC_030813.1	99867657	99868018	CDS1:intron	NKX6-1:NC_030813.1:99738196-99743571:-:158375	5.50514
peak_1960	ARHGAP24	NC_030813.1	100874217	100874453	ARHGAP24:intron	LOC102189022:NC_030813.1:100707241-100708952:-:81622	3.37217
peak_1961	ARHGAP24	NC_030813.1	101070349	101070587	ARHGAP24:intron	ARHGAP24:NC_030813.1:100717911-101286076:+:156423	5.38625
peak_1962	ARHGAP24	NC_030813.1	101146205	101146499	ARHGAP24:intron	ARHGAP24:NC_030813.1:100717911-101286076:+:352556	3.09179
peak_1963	MAPK10	NC_030813.1	101516039	101516323	MAPK10:five_prime_UTR	ARHGAP24:NC_030813.1:100717911-101286076:+:428440	3.17655
peak_1964	LOC102183408	NC_030813.1	102099153	102099646	PTPN13:intron	MAPK10:NC_030813.1:101301470-101680637:-:164456	6.40037
peak_1966	SPARCL1	NC_030813.1	102839957	102840378	SPARCL1:five_prime_UTR	KLHL8:NC_030813.1:102508597-102571103:-:69876	4.42212
peak_1967	DSPP	NC_030813.1	102938601	102939162	DSPP:intron	SPARCL1:NC_030813.1:102815658-102866983:-:26816	3.51431
peak_1968	EVC2	NC_030813.1	103914917	103915148	EVC2:intron	DSPP:NC_030813.1:102937495-102943068:+:1386	5.38625
peak_1969	TRNAA-UGC	NC_030813.1	104260918	104261327	STK32B:intron	EVC2:NC_030813.1:103860153-104017448:+:54879	4.32783
peak_1970	SLC2A9	NC_030813.1	105412665	105412906	SLC2A9:intron	TRNAA-UGC:NC_030813.1:104380020-104380092:-:118970	4.42212
peak_1978	RAB28	NC_030813.1	108890247	108890497	RAB28:intron	LOC108636237:NC_030813.1:108087823-108089419:+:-3949	3.51431
peak_1986	SORCS2	NC_030813.1	113889481	113889836	SORCS2:intron	LOC102188844:NC_030813.1:113144838-113187922:-:-10033	3.80925
peak_1987	AFAP1	NC_030813.1	114422552	114423015	AFAP1:five_prime_UTR	SORCS2:NC_030813.1:113803281-114286195:+:86377	6.40037
peak_1988	ADD1	NC_030813.1	116648337	116648667	ADD1:Promoter	AFAP1:NC_030813.1:114298802-114449956:-:27173	4.42212
peak_1989	STARD4	NC_030814.1	87955	88202	CAMK4:intron	ADD1:NC_030813.1:116650350-116740193:+:-1848	3.09179
peak_1990	LOC106502375	NC_030814.1	1215486	1215726	TMEM232:intron	STARD4:NC_030814.1:48894-66037:+:39184	4.18112
peak_2004	LOC102190410	NC_030814.1	8583734	8584020	PAM:intron	C7H5orf30:NC_030814.1:8368117-8388145:-:-13070	5.38625
peak_2006	SLCO6A1	NC_030814.1	9161392	9161681	SLCO6A1:intron	SLCO6A1:NC_030814.1:9124263-9219244:+:-22181	3.51431
peak_2021	RIOK2	NC_030814.1	13983798	13984030	RIOK2:intron	RIOK2:NC_030814.1:13976864-13997633:+:-315060	5.38625
peak_2022	LOC102186687	NC_030814.1	14167250	14167495	LNPEP:intron	RIOK2:NC_030814.1:13976864-13997633:+:7049	4.42212
peak_2027	ELL2	NC_030814.1	15315851	15316086	ELL2:intron	ELL2:NC_030814.1:15292346-15367401:+:-67945	4.02072
peak_2028	RHOBTB3	NC_030814.1	15503518	15503750	RHOBTB3:intron	ELL2:NC_030814.1:15292346-15367401:+:23622	3.51431
peak_2029	RFESD	NC_030814.1	15587410	15587671	RFESD:CDS	RHOBTB3:NC_030814.1:15465964-15527868:-:24234	3.27331
peak_2030	LOC108636336	NC_030814.1	16414856	16415156	MCTP1:intron	RFESD:NC_030814.1:15559115-15595714:-:8174	3.3517
peak_2031	LOC108636336	NC_030814.1	16431227	16431583	MCTP1:intron	LOC108636336:NC_030814.1:16519626-16531327:-:116321	6.40037
peak_2032	LOC108636336	NC_030814.1	16464167	16464418	MCTP1:intron	LOC108636336:NC_030814.1:16519626-16531327:-:99922	5.38625
peak_2033	LOC108636336	NC_030814.1	16551470	16551714	SLF1:intron	LOC108636336:NC_030814.1:16519626-16531327:-:67035	3.20219
peak_2034	FAM172A	NC_030814.1	16937302	16937616	KIAA0825:intron	LOC108636336:NC_030814.1:16519626-16531327:-:-20264	3.39285
peak_2035	FAM172A	NC_030814.1	16962297	16962587	KIAA0825:intron	FAM172A:NC_030814.1:17059478-17468563:+:-122019	4.42212
peak_2036	FAM172A	NC_030814.1	17242040	17242447	FAM172A:intron	FAM172A:NC_030814.1:17059478-17468563:+:-97036	4.42212
peak_2037	LOC102179763	NC_030814.1	17328911	17329155	FAM172A:intron	FAM172A:NC_030814.1:17059478-17468563:+:182765	4.42212
peak_2042	ARRDC3	NC_030814.1	19689884	19690115	ARRDC3:intron	ARRDC3:NC_030814.1:19684420-19698476:+:-88492	4.42212
peak_2043	LOC108636454	NC_030814.1	19990643	19991073	ADGRV1:intron	ARRDC3:NC_030814.1:19684420-19698476:+:5579	4.42212
peak_2044	LOC108636454	NC_030814.1	20074567	20074827	ADGRV1:intron	LOC108636454:NC_030814.1:19774000-19774233:-:-216624	3.51431
peak_2045	ADGRV1	NC_030814.1	20240510	20240774	ADGRV1:intron	LOC108636454:NC_030814.1:19774000-19774233:-:-300463	4.42212
peak_2046	ADGRV1	NC_030814.1	20405998	20406294	ADGRV1:intron	ADGRV1:NC_030814.1:19871831-20414675:-:174033	4.42212
peak_2047	POLR3G	NC_030814.1	20486056	20486448	POLR3G:intron	ADGRV1:NC_030814.1:19871831-20414675:-:8529	3.97685
peak_2055	CCNH	NC_030814.1	23543427	23543733	RASA1:three_prime_UTR	LOC102184427:NC_030814.1:23255154-23256801:+:10571	3.8299
peak_2066	EDIL3	NC_030814.1	26439159	26439419	EDIL3:intron	LOC102170229:NC_030814.1:25880045-25881177:-:-91591	3.51431
peak_2067	EDIL3	NC_030814.1	26468133	26468498	EDIL3:intron	EDIL3:NC_030814.1:26285194-26763992:+:154094	4.42212
peak_2069	XRCC4	NC_030814.1	27536899	27537212	XRCC4:intron	HAPLN1:NC_030814.1:26994303-27073123:+:-74699	3.51431
peak_2070	RPS23	NC_030814.1	28414709	28414940	ATG10:intron	XRCC4:NC_030814.1:27358824-27646398:-:109343	3.1397
peak_2071	RPS23	NC_030814.1	28437809	28438047	ATG10:intron	RPS23:NC_030814.1:28364884-28366736:+:49940	3.51431
peak_2072	RPS23	NC_030814.1	28449391	28449648	ATG10:intron	RPS23:NC_030814.1:28364884-28366736:+:73043	4.99913
peak_2073	TRNAC-GCA	NC_030814.1	28499832	28500069	ATG10:intron	RPS23:NC_030814.1:28364884-28366736:+:84635	5.33424
peak_2074	TRNAC-GCA	NC_030814.1	28500993	28501232	ATG10:intron	TRNAC-GCA:NC_030814.1:28550305-28550377:+:-50355	4.42212
peak_2075	SSBP2	NC_030814.1	28878740	28878976	SSBP2:intron	TRNAC-GCA:NC_030814.1:28550305-28550377:+:-49193	5.38625
peak_2076	FAM151B	NC_030814.1	29924938	29925173	FAM151B:intron	SSBP2:NC_030814.1:28868827-29177782:+:10030	4.3788
peak_2077	LOC108633191	NC_030814.1	30728921	30729167	LOC108633191:intron	FAM151B:NC_030814.1:29900378-29933088:-:8033	5.38625
peak_2081	LOC102187402	NC_030814.1	31280165	31280413	LOC102187402:intron	LOC108633191:NC_030814.1:30263387-31018426:-:-131972	4.42212
peak_2093	MAT2B	NC_030814.1	35372089	35372344	MAT2B:Promoter	MAT2B:NC_030814.1:35351609-35370826:-:306578	4.4047
peak_2097	GABRG2	NC_030814.1	36798442	36798750	GABRG2:intron	LOC102186589:NC_030814.1:36130737-36139097:+:329341	4.08813
peak_2102	TRNAS-GGA	NC_030814.1	37599183	37599642	GABRB2:intron	GABRA1:NC_030814.1:36970125-37031158:-:-70154	3.31139
peak_2106	PTTG1	NC_030814.1	38580774	38581123	PTTG1:intron	MIR146A:NC_030814.1:38521138-38521237:-:19570	3.95522
peak_2107	CCNJL	NC_030814.1	38708132	38708416	CCNJL:intron	PTTG1:NC_030814.1:38578338-38586074:-:5126	3.45623
peak_2112	LOC102176793	NC_030814.1	42893882	42894162	SGCD:five_prime_UTR	LOC102177058:NC_030814.1:42050668-42077360:+:-41809	5.19072
peak_2113	LOC102176793	NC_030814.1	42954661	42954941	SGCD:five_prime_UTR	LOC102176793:NC_030814.1:43254654-43268539:+:-360632	4.42212
peak_2114	LOC102176793	NC_030814.1	42980826	42981148	SGCD:five_prime_UTR	LOC102176793:NC_030814.1:43254654-43268539:+:-299853	4.81999
peak_2116	GALNT10	NC_030814.1	44810141	44810510	GALNT10:intron	FAXDC2:NC_030814.1:44337534-44363915:+:-17908	4.94674
peak_2122	PDE6A	NC_030814.1	49201877	49202109	PDE6A:intron	ANXA6:NC_030814.1:47999314-48048237:+:4382	3.08571
peak_2124	SH3TC2	NC_030814.1	49988999	49989419	SH3TC2:intron	CSNK1A1:NC_030814.1:49514128-49562875:+:-2988	5.3064
peak_2125	FBXO38	NC_030814.1	50505979	50506255	HTR4:intron	SH3TC2:NC_030814.1:49956367-50013081:+:32841	4.42212
peak_2126	FBXO38	NC_030814.1	50532607	50532974	HTR4:intron	FBXO38:NC_030814.1:50557879-50624821:-:118704	5.38625
peak_2128	LOC102175572	NC_030814.1	50958258	50958563	LOC102175572:intron	LOC102175572:NC_030814.1:50953519-50967830:-:17252	3.19525
peak_2135	NR3C1	NC_030814.1	56361814	56362111	ARHGAP26:intron	LOC108636352:NC_030814.1:55112453-55138803:-:343363	3.51431
peak_2137	LOC102191519	NC_030814.1	57990335	57990648	LOC102191519:intron	SPRY4:NC_030814.1:57178369-57192785:+:74770	5.3064
peak_2138	LOC102189032	NC_030814.1	58265798	58266126	LOC102189032:intron	LOC102191519:NC_030814.1:57920013-58091650:-:101159	5.38625
peak_2140	LRRTM2	NC_030814.1	60270160	60270416	CTNNA1:intron	PCDHB1:NC_030814.1:58350169-58352697:-:-8134	5.69996
peak_2143	TRNAG-UCC	NC_030814.1	61099919	61100190	PKD2L2:intron	WNT8A:NC_030814.1:60963669-60968963:-:21853	4.15752
peak_2144	SPOCK1	NC_030814.1	61849783	61850034	SPOCK1:intron	TRNAG-UCC:NC_030814.1:61064187-61064260:-:-35794	5.33424
peak_2145	TRPC7	NC_030814.1	62729919	62730155	TRPC7:intron	SPOCK1:NC_030814.1:61566245-62155271:+:283663	3.8299
peak_2149	LOC108636414	NC_030814.1	64320673	64321055	SEC24A:intron	LOC102178535:NC_030814.1:63639465-63720888:+:1551	3.01636
peak_2155	LOC102190512	NC_030814.1	68007069	68007328	LOC102190512:intron	LOC102168535:NC_030814.1:67687255-67688224:+:7763	4.6493
peak_2157	LOC102180216	NC_030814.1	68519142	68519736	LOC102180216:intron	LOC102175950:NC_030814.1:68140139-68141120:-:-3337	5.47579
peak_2161	LOC102171598	NC_030814.1	68950120	68950490	LOC102171598:Promoter	LOC102172144:NC_030814.1:68903745-68904693:-:4073	4.42212
peak_2166	LOC102171146	NC_030814.1	70449811	70450113	LOC102171146:Promoter	LOC102188399:NC_030814.1:69524034-69524973:-:-4896	4.42212
peak_2169	UNC5A	NC_030814.1	72289904	72290178	UNC5A:intron	SLC34A1:NC_030814.1:71721152-71735713:-:-5275	3.51431
peak_2179	DTWD2	NC_030814.1	75700974	75701223	DTWD2:intron	LOC108636462:NC_030814.1:75330643-75349322:-:-145102	3.43779
peak_2180	TNFAIP8	NC_030814.1	75936095	75936472	DMXL1:intron	DTWD2:NC_030814.1:75660850-75734513:-:33415	3.09179
peak_2182	HSD17B4	NC_030814.1	76206341	76206687	HSD17B4:intron	HSD17B4:NC_030814.1:76164450-76264055:+:-37034	3.3517
peak_2186	PRR16	NC_030814.1	77280233	77280564	PRR16:intron	TRNAW-CCA:NC_030814.1:76770680-76770752:+:-118888	3.8299
peak_2191	LOX	NC_030814.1	78843805	78844083	SRFBP1:intron	FTMT:NC_030814.1:78664005-78665113:+:-4177	3.51431
peak_2193	SNCAIP	NC_030814.1	79239993	79240419	SNCAIP:intron	SNCAIP:NC_030814.1:79114630-79283508:+:33469	6.40037
peak_2209	SLC12A2	NC_030814.1	84784954	84785554	SLC12A2:intron	LOC102187584:NC_030814.1:83163589-83163967:+:-21671	3.8299
peak_2211	TRNAQ-UUG	NC_030814.1	86075963	86076254	ADAMTS19:intron	FBN2:NC_030814.1:84898737-85125051:-:-101375	3.09179
peak_2212	CHSY3	NC_030814.1	86359823	86360057	CHSY3:intron	TRNAQ-UUG:NC_030814.1:86166733-86166805:-:90697	4.42212
peak_2218	LOC102182028	NC_030814.1	88291010	88291253	LOC102182028:intron	HINT1:NC_030814.1:87299551-87306155:-:123298	3.09179
peak_2219	IL5	NC_030814.1	88686503	88686779	IL5:Promoter	LOC102182028:NC_030814.1:88189589-88320322:-:29191	3.51431
peak_2220	RAD50	NC_030814.1	88733757	88733988	RAD50:intron	IL5:NC_030814.1:88684077-88686626:-:-14	3.51431
peak_2221	TRNAC-GCA	NC_030814.1	88781336	88781598	RAD50:intron	RAD50:NC_030814.1:88702531-88815957:+:31341	5.24796
peak_2222	TRNAC-GCA	NC_030814.1	88806591	88806836	RAD50:intron	TRNAC-GCA:NC_030814.1:88786675-88786747:-:5280	4.42212
peak_2223	KIF3A	NC_030814.1	88942491	88942734	KIF3A:intron	TRNAC-GCA:NC_030814.1:88786675-88786747:-:-19966	4.42212
peak_2224	C3	NC_030814.1	92711656	92711912	C3:CDS	KIF3A:NC_030814.1:88891760-88973815:-:31203	5.00775
peak_2225	LOC102176953	NC_030814.1	94214693	94214933	LOC102185172:intron	C3:NC_030814.1:92699552-92735804:-:24020	3.51431
peak_2227	LOC102180753	NC_030814.1	98934175	98934444	LOC102180753:Promoter	LOC102176953:NC_030814.1:94229897-94247973:+:4150	3.17655
peak_2230	SUGP2	NC_030814.1	104553868	104554136	SUGP2:intron	LOC102169748:NC_030814.1:100350530-100351472:+:-14280	4.15752
peak_2234	RNF130	NC_030814.1	107625256	107625852	RNF130:intron	ZNF354C:NC_030814.1:106432341-106502476:+:87084	3.8299
peak_2235	MAPK9	NC_030814.1	107849520	107849783	MAPK9:five_prime_UTR	RNF130:NC_030814.1:107489804-107629327:-:3773	4.42212
peak_2238	LOC102191239	NC_030815.1	294697	294954	MFSD14B:intron	FLT4:NC_030814.1:108171448-108212626:-:-12687	4.42212
peak_2239	CBR4	NC_030815.1	972650	972978	CBR4:intron	LOC102191239:NC_030815.1:323570-324283:+:-28745	3.51431
peak_2245	TRNAW-CCA	NC_030815.1	5047222	5047488	GALNTL6:intron	LOC108636588:NC_030815.1:3413206-3414764:-:-185131	3.51431
peak_2252	MSRA	NC_030815.1	8989568	8989826	MSRA:intron	TRNAS-GGA:NC_030815.1:6738766-6738838:-:-135571	4.25334
peak_2254	TRNAK-CUU	NC_030815.1	9296428	9296804	KIF13B:intron	LOC102188219:NC_030815.1:9186993-9187457:+:-4585	4.69929
peak_2257	LOC106502385	NC_030815.1	11475506	11475848	ACO1:intron	LOC102182127:NC_030815.1:11018420-11036104:+:45782	3.09179
peak_2270	LOC106502388	NC_030815.1	17043026	17043379	TEK:intron	LINGO2:NC_030815.1:16229242-16231399:+:-85894	4.30274
peak_2271	LRRC19	NC_030815.1	17160574	17160887	IFT74:intron	LOC106502388:NC_030815.1:16999534-17004400:+:43668	4.02072
peak_2296	SAXO1	NC_030815.1	25470884	25471130	ADAMTSL1:intron	MTAP:NC_030815.1:22249368-22291848:-:-146270	3.51431
peak_2297	ADAMTSL1	NC_030815.1	26233670	26234176	ADAMTSL1:intron	SAXO1:NC_030815.1:25069773-25184922:+:401233	5.33424
peak_2298	ADAMTSL1	NC_030815.1	26243754	26244018	ADAMTSL1:intron	ADAMTSL1:NC_030815.1:25203429-26308652:-:74729	4.42212
peak_2299	ADAMTSL1	NC_030815.1	26485904	26486187	SH3GL2:intron	ADAMTSL1:NC_030815.1:25203429-26308652:-:64766	3.99868
peak_2301	CNTLN	NC_030815.1	27109964	27110295	CNTLN:intron	LOC108636661:NC_030815.1:26719767-26720448:-:-19734	4.40745
peak_2302	LOC108636546	NC_030815.1	27617553	27617798	BNC2:intron	CNTLN:NC_030815.1:26770648-27126378:-:16249	4.69929
peak_2303	LOC108636547	NC_030815.1	28451360	28451645	CCDC171:intron	LOC108636546:NC_030815.1:27443638-27444849:-:-172826	3.51431
peak_2305	FREM1	NC_030815.1	29247064	29247434	FREM1:intron	LOC108636653:NC_030815.1:29102142-29102825:+:-51591	4.63525
peak_2335	LOC108636597	NC_030815.1	37432320	37432553	LOC108636597:intron	TMEM261:NC_030815.1:36926828-36928211:+:-134411	3.51431
peak_2336	LOC102175291	NC_030815.1	37896084	37896400	KDM4C:intron	LOC108636597:NC_030815.1:37428398-37516101:-:83665	4.42212
peak_2338	PLGRKT	NC_030815.1	39153777	39154221	PLGRKT:intron	LOC102174740:NC_030815.1:38427363-38428157:+:23045	5.38625
peak_2340	TRNAG-UCC	NC_030815.1	40219342	40219614	GLIS3:intron	RCL1:NC_030815.1:39520370-39583801:-:-22294	4.42212
peak_2341	TRNAG-UCC	NC_030815.1	40254560	40254949	GLIS3:intron	TRNAG-UCC:NC_030815.1:40377411-40377484:+:-157933	3.09179
peak_2342	TRNAG-UCC	NC_030815.1	40405459	40405697	GLIS3:intron	TRNAG-UCC:NC_030815.1:40377411-40377484:+:-122657	3.51431
peak_2350	DMRT1	NC_030815.1	43497269	43497504	DMRT1:intron	LOC108636558:NC_030815.1:41878975-41881736:-:-41568	5.19072
peak_2351	TMEM252	NC_030815.1	44418744	44419046	PGM5:intron	DMRT1:NC_030815.1:43431923-43524043:-:26657	3.51431
peak_2353	LOC106502407	NC_030815.1	44983746	44984006	PIP5K1B:intron	FAM122A:NC_030815.1:44718183-44719919:+:-23017	5.19072
peak_2354	LOC102173658	NC_030815.1	46712182	46712418	TRPM3:intron	LOC106502407:NC_030815.1:44959292-44963096:-:-20779	3.80925
peak_2355	MIR204	NC_030815.1	46910770	46911006	TRPM3:intron	LOC102173658:NC_030815.1:46696303-46699375:+:15996	5.38625
peak_2356	TRPM3	NC_030815.1	47091616	47091929	TRPM3:intron	MIR204:NC_030815.1:46738320-46738426:-:-172461	5.33424
peak_2364	C8H9orf40	NC_030815.1	50850287	50850635	C8H9orf40:intron	RORB:NC_030815.1:50533773-50618307:+:-82082	5.38625
peak_2367	RFK	NC_030815.1	52030836	52031126	PCSK5:intron	LOC102186867:NC_030815.1:51135819-51136476:-:-38360	3.8299
peak_2368	VPS13A	NC_030815.1	53218736	53218976	VPS13A:intron	RFK:NC_030815.1:52288366-52294982:-:264001	3.8299
peak_2369	GNA14	NC_030815.1	53516153	53516703	LOC102189950:intron	VPS13A:NC_030815.1:53017567-53285468:+:201288	3.8299
peak_2383	ZCCHC7	NC_030815.1	60938968	60939348	ZCCHC7:intron	MELK:NC_030815.1:60468017-60539557:+:135126	4.25334
peak_2388	ANKS6	NC_030815.1	63473378	63473740	ANKS6:intron	GABBR2:NC_030815.1:63037178-63409324:-:-15627	3.51431
peak_2396	ADAM28	NC_030815.1	71295040	71295376	ADAM28:intron	LOC108636572:NC_030815.1:71219041-71219702:+:-121092	5.38625
peak_2399	CDCA2	NC_030815.1	72618495	72618761	CDCA2:intron	NEFL:NC_030815.1:71973603-71979307:-:-108592	4.4047
peak_2401	ADRA1A	NC_030815.1	73787910	73788227	ADRA1A:intron	CDCA2:NC_030815.1:72583510-72624822:+:45839	3.51431
peak_2402	ADRA1A	NC_030815.1	73794444	73794678	ADRA1A:intron	ADRA1A:NC_030815.1:73747396-73862840:-:74772	4.69929
peak_2403	UBAP2	NC_030815.1	75165023	75165266	UBAP2:intron	ADRA1A:NC_030815.1:73747396-73862840:-:68279	3.51431
peak_2409	DAPK1	NC_030815.1	80593187	80593448	DAPK1:intron	TRNAA-AGC:NC_030815.1:80360650-80360723:-:101456	4.42212
peak_2410	MIR23B	NC_030815.1	81292775	81293022	C8H9orf3:intron	DAPK1:NC_030815.1:80466313-80672849:+:127004	4.63525
peak_2411	LOC102187863	NC_030815.1	82000907	82001166	LOC102187863:Promoter	MIR23B:NC_030815.1:81407778-81407865:+:-114880	3.8299
peak_2414	CDC14B	NC_030815.1	83118838	83119281	CDC14B:intron	HSD17B3:NC_030815.1:82761597-82811382:-:100016	3.8299
peak_2415	ZNF484	NC_030815.1	83578004	83578265	ZNF484:intron	CDC14B:NC_030815.1:83003264-83130269:-:11210	4.22902
peak_2416	IARS	NC_030815.1	83670919	83671154	IARS:intron	ZNF484:NC_030815.1:83561359-83589578:-:11444	3.51431
peak_2417	OGN	NC_030815.1	83767275	83767697	CENPP:intron	IARS:NC_030815.1:83601059-83682296:-:11260	4.42212
peak_2418	BICD2	NC_030815.1	84050391	84050632	BICD2:intron	OGN:NC_030815.1:83789288-83805337:-:37851	4.99913
peak_2421	LOC106502435	NC_030815.1	85137940	85138205	PTPDC1:intron	BARX1:NC_030815.1:85010690-85014210:-:-28196	3.01636
peak_2422	SPATA31C2	NC_030815.1	85320018	85320255	SPATA31C2:intron	LOC106502435:NC_030815.1:85120139-85120769:+:17933	6.11417
peak_2423	SPTLC1	NC_030815.1	85571715	85571978	SPTLC1:intron	SPATA31C2:NC_030815.1:85298389-85332394:+:21747	3.01636
peak_2424	LOC108636577	NC_030815.1	86368126	86368371	AUH:intron	SPTLC1:NC_030815.1:85528983-85594457:+:42863	3.78913
peak_2425	S1PR3	NC_030815.1	88813595	88813844	SHC3:intron	LOC108636577:NC_030815.1:86469313-86470783:+:-101065	4.42212
peak_2426	LOC102186962	NC_030815.1	89428443	89428683	SPIN1:intron;LOC102186962:Promoter	S1PR3:NC_030815.1:88889938-88902912:-:89193	3.8299
peak_2427	BAAT	NC_030815.1	90802736	90803034	PLPPR1:intron	LOC102186962:NC_030815.1:89429996-89430671:+:-1433	4.42212
peak_2434	CYLC2	NC_030815.1	92428302	92428641	CYLC2:intron	CYLC2:NC_030815.1:92410362-92429960:+:-144650	3.93379
peak_2446	LOC102170787	NC_030815.1	94707016	94707266	LOC102170787:intron	LOC102170787:NC_030815.1:94688561-94754723:+:-8792	3.49963
peak_2447	FSD1L	NC_030815.1	94978881	94979190	SLC44A1:intron	LOC102170787:NC_030815.1:94688561-94754723:+:18579	5.38625
peak_2448	FSD1L	NC_030815.1	95012962	95013198	SLC44A1:intron	FSD1L:NC_030815.1:95074765-95143302:+:-95730	3.31139
peak_2454	TXNDC8	NC_030815.1	99673131	99673433	SVEP1:intron	TXN:NC_030815.1:99557653-99569691:-:24232	3.09179
peak_2457	KIAA0368	NC_030815.1	100627663	100628052	KIAA0368:intron	MUSK:NC_030815.1:99946930-100039866:+:104023	5.38625
peak_2459	LOC102175128	NC_030815.1	102529154	102529391	RGS3:CDS	UGCG:NC_030815.1:101008761-101047309:+:117278	6.40037
peak_2466	SLC17A5	NC_030816.1	292686	293012	SLC17A5:intron	CDK5RAP2:NC_030815.1:109540833-109721776:-:248021	5.61835
peak_2469	COL12A1	NC_030816.1	1913502	1913734	COL12A1:intron	COL12A1:NC_030816.1:1858100-1977318:-:282931	5.38625
peak_2471	FILIP1	NC_030816.1	2249435	2249679	FILIP1:intron	TMEM30A:NC_030816.1:2069728-2110687:-:-2529	4.42212
peak_2473	MYO6	NC_030816.1	2723217	2723508	MYO6:intron	FILIP1:NC_030816.1:2133406-2386513:-:-25957	3.80925
peak_2479	IRAK1BP1	NC_030816.1	5852693	5852995	PHIP:intron	IRAK1BP1:NC_030816.1:5766130-5781303:+:61424	4.42212
peak_2480	PHIP	NC_030816.1	5865935	5866434	PHIP:intron	IRAK1BP1:NC_030816.1:5766130-5781303:+:86713	4.02072
peak_2483	BCKDHB	NC_030816.1	7294117	7294362	BCKDHB:intron	ELOVL4:NC_030816.1:6911731-6952835:-:85742	3.8299
peak_2491	UBE3D	NC_030816.1	10181069	10181655	UBE3D:intron	TRNAA-UGC:NC_030816.1:9950224-9950297:+:-67839	5.38625
peak_2492	LOC102176689	NC_030816.1	10325706	10326154	DOPEY1:CDS	UBE3D:NC_030816.1:10078027-10237757:-:56395	3.01636
peak_2493	PGM3	NC_030816.1	10338309	10338730	DOPEY1:intron	LOC102176689:NC_030816.1:10281939-10282737:-:-43192	3.2719
peak_2494	RWDD2A	NC_030816.1	10448210	10448522	ME1:intron	PGM3:NC_030816.1:10357338-10384801:-:46282	3.8299
peak_2498	RSPO3	NC_030816.1	11390185	11390460	RSPO3:intron	RNF146:NC_030816.1:11275540-11298062:-:-26801	3.01636
peak_2503	LOC102186016	NC_030816.1	14073166	14073490	NKAIN2:intron	HDDC2:NC_030816.1:13208878-13226659:+:-81493	4.42212
peak_2504	LOC102186016	NC_030816.1	14145837	14146192	NKAIN2:intron	LOC102186016:NC_030816.1:13565707-13576476:-:-496851	3.51431
peak_2505	TRDN	NC_030816.1	15140800	15141117	TRDN:intron	LOC102186016:NC_030816.1:13565707-13576476:-:-569538	3.43779
peak_2506	CLVS2	NC_030816.1	15335638	15336026	TRDN:intron	TRDN:NC_030816.1:14947169-15354779:+:193789	8.55919
peak_2507	PKIB	NC_030816.1	15782088	15782345	PKIB:five_prime_UTR	CLVS2:NC_030816.1:15477401-15553516:-:217684	3.51431
peak_2519	MAN1A1	NC_030816.1	18984996	18985584	MAN1A1:intron	LOC102169009:NC_030816.1:18680488-18681544:+:-122363	5.61835
peak_2520	MAN1A1	NC_030816.1	18993870	18994109	MAN1A1:intron	MAN1A1:NC_030816.1:18881163-19054069:+:104126	4.42212
peak_2521	SLC35F1	NC_030816.1	20038927	20039177	SLC35F1:intron	MAN1A1:NC_030816.1:18881163-19054069:+:112826	5.87088
peak_2525	KPNA5	NC_030816.1	21110205	21110496	KPNA5:intron	VGLL2:NC_030816.1:20722312-20730341:-:-121447	3.8299
peak_2526	LOC102172897	NC_030816.1	21275098	21275517	LOC102172897:Promoter	KPNA5:NC_030816.1:21082327-21132559:-:22209	3.51431
peak_2528	TSPYL4	NC_030816.1	21753141	21753373	NT5DC1:intron	LOC102181592:NC_030816.1:21473902-21476550:-:-15862	4.42212
peak_2539	HDAC2	NC_030816.1	23696692	23696957	HS3ST5:intron	HS3ST5:NC_030816.1:23461509-23700734:+:40770	4.42212
peak_2547	LAMA4	NC_030816.1	25567118	25567526	LAMA4:intron	LOC102176797:NC_030816.1:25482204-25483031:+:-299888	4.20495
peak_2548	FAM229B	NC_030816.1	25622671	25622940	LAMA4:intron	LAMA4:NC_030816.1:25512852-25661234:+:54469	3.8299
peak_2551	SEC63	NC_030816.1	29498434	29498695	SEC63:intron	TRNAC-ACA:NC_030816.1:27394396-27394468:-:6504	4.42212
peak_2552	SCML4	NC_030816.1	29728444	29728729	SOBP:intron	SEC63:NC_030816.1:29453604-29518571:+:44960	3.51431
peak_2563	GRIK2	NC_030816.1	35283145	35283494	GRIK2:intron	TRNAS-GGA:NC_030816.1:34541605-34541678:+:-300931	4.06544
peak_2564	GRIK2	NC_030816.1	35315791	35316263	GRIK2:intron	GRIK2:NC_030816.1:35137286-35864369:-:581050	8.62791
peak_2565	GRIK2	NC_030816.1	35375760	35376078	GRIK2:intron	GRIK2:NC_030816.1:35137286-35864369:-:548342	3.39285
peak_2566	GRIK2	NC_030816.1	35411575	35411860	GRIK2:intron	GRIK2:NC_030816.1:35137286-35864369:-:488450	3.8299
peak_2567	GRIK2	NC_030816.1	35802934	35803218	GRIK2:intron	GRIK2:NC_030816.1:35137286-35864369:-:452652	4.42212
peak_2570	TRNAW-CCA	NC_030816.1	36620644	36620886	ASCC3:intron	ASCC3:NC_030816.1:36344649-36689896:+:-40555	4.42212
peak_2582	MMS22L	NC_030816.1	39873312	39873559	KLHL32:intron	MMS22L:NC_030816.1:39736532-39858649:+:-90772	5.38625
peak_2583	UFL1	NC_030816.1	40535822	40536159	UFL1:intron	MMS22L:NC_030816.1:39736532-39858649:+:136903	3.51431
peak_2610	MDN1	NC_030816.1	47727907	47728245	MDN1:intron	LOC102172155:NC_030816.1:46679951-46683867:-:-120193	4.22902
peak_2612	CFAP206	NC_030816.1	49788374	49788626	CFAP206:intron	CNR1:NC_030816.1:49058597-49089157:+:-199789	3.51431
peak_2617	SNX14	NC_030816.1	51095481	51095714	SYNCRIP:three_prime_UTR	LOC102188858:NC_030816.1:50862532-50863112:+:24832	3.09179
peak_2624	THEMIS	NC_030816.1	53130842	53131170	THEMIS:intron	LOC102185363:NC_030816.1:52966631-52975064:-:67509	4.35318
peak_2625	THEMIS	NC_030816.1	53205435	53205674	THEMIS:intron	THEMIS:NC_030816.1:53018390-53225409:-:94403	4.27791
peak_2626	THEMIS	NC_030816.1	53530781	53531108	PTPRK:intron	THEMIS:NC_030816.1:53018390-53225409:-:19855	3.8299
peak_2627	THEMIS	NC_030816.1	53573199	53573443	PTPRK:intron	THEMIS:NC_030816.1:53018390-53225409:-:-305535	3.8299
peak_2628	PTPRK	NC_030816.1	53722749	53723137	PTPRK:intron	THEMIS:NC_030816.1:53018390-53225409:-:-347911	3.83898
peak_2629	PTPRK	NC_030816.1	53898583	53898830	PTPRK:intron	PTPRK:NC_030816.1:53315014-53933095:-:210152	3.51431
peak_2631	LOC108636729	NC_030816.1	54451626	54451863	LAMA2:intron	LOC102190229:NC_030816.1:54273665-54274379:-:112313	5.38625
peak_2632	LOC108636729	NC_030816.1	54494624	54494990	LAMA2:intron	LOC108636729:NC_030816.1:54359707-54361823:-:-89921	5.38625
peak_2633	LOC108636729	NC_030816.1	54572028	54572259	LAMA2:intron	LOC108636729:NC_030816.1:54359707-54361823:-:-132983	4.42212
peak_2634	LOC108636729	NC_030816.1	54590992	54591248	LAMA2:intron	LOC108636729:NC_030816.1:54359707-54361823:-:-210320	4.42212
peak_2635	LOC102185837	NC_030816.1	54749796	54750064	LAMA2:intron	LOC108636729:NC_030816.1:54359707-54361823:-:-229296	3.8299
peak_2636	LOC102185837	NC_030816.1	55079287	55079590	ARHGAP18:intron	LOC102185837:NC_030816.1:55136068-55136535:+:-386138	4.69929
peak_2640	LOC108636730	NC_030816.1	56608449	56608682	AKAP7:intron	EPB41L2:NC_030816.1:56214670-56427056:-:56280	4.69929
peak_2641	ENPP1	NC_030816.1	57058463	57058742	ENPP1:intron	LOC108636730:NC_030816.1:56622905-56623285:+:-14340	4.42212
peak_2642	ENPP1	NC_030816.1	57090226	57090626	ENPP1:intron	ENPP1:NC_030816.1:57045829-57117809:+:12773	4.25334
peak_2645	TRNAC-ACA	NC_030816.1	58685088	58685337	EYA4:intron	LOC108636732:NC_030816.1:58423232-58426710:+:-54811	4.42212
peak_2646	TRNAC-ACA	NC_030816.1	58715741	58716019	EYA4:intron	TRNAC-ACA:NC_030816.1:58775277-58775349:+:-90065	3.37217
peak_2647	TRNAC-ACA	NC_030816.1	58746423	58746742	EYA4:intron	TRNAC-ACA:NC_030816.1:58775277-58775349:+:-59397	6.27618
peak_2648	TRNAC-ACA	NC_030816.1	58790342	58790681	EYA4:intron	TRNAC-ACA:NC_030816.1:58775277-58775349:+:-28695	5.36607
peak_2649	TRNAC-ACA	NC_030816.1	58842498	58842743	EYA4:intron	TRNAC-ACA:NC_030816.1:58775277-58775349:+:15234	4.42212
peak_2651	HBS1L	NC_030816.1	60160709	60160978	HBS1L:intron	TCF21:NC_030816.1:59157638-59160660:+:-141548	3.27331
peak_2653	MYB	NC_030816.1	60430821	60431064	AHI1:intron	MYB:NC_030816.1:60317471-60352392:+:96828	3.55085
peak_2654	AHI1	NC_030816.1	60549946	60550238	AHI1:intron	MYB:NC_030816.1:60317471-60352392:+:113471	5.3064
peak_2655	AHI1	NC_030816.1	60593848	60594101	AHI1:intron	AHI1:NC_030816.1:60418464-60641933:-:91841	5.38625
peak_2656	AHI1	NC_030816.1	60632934	60633237	AHI1:intron	AHI1:NC_030816.1:60418464-60641933:-:47959	5.61835
peak_2657	MTFR2	NC_030816.1	61297744	61298065	PDE7B:intron	AHI1:NC_030816.1:60418464-60641933:-:8848	4.42212
peak_2658	MAP7	NC_030816.1	61699149	61699467	MAP3K5:intron	MTFR2:NC_030816.1:61348986-61366584:-:68680	5.38625
peak_2659	IL22RA2	NC_030816.1	62176527	62176804	IL22RA2:intron	MAP7:NC_030816.1:61470611-61651960:-:-47347	4.42212
peak_2661	REPS1	NC_030816.1	63788414	63788655	REPS1:intron	OLIG3:NC_030816.1:62490899-62491718:-:7844	3.89152
peak_2662	REPS1	NC_030816.1	63819581	63819973	REPS1:intron	REPS1:NC_030816.1:63759464-63848639:-:60105	7.10329
peak_2679	TRNAW-CCA	NC_030816.1	69244773	69245021	UTRN:intron	FUCA2:NC_030816.1:67988989-68011758:-:-71118	4.42212
peak_2681	EPM2A	NC_030816.1	70081940	70082321	EPM2A:intron	LOC102191243:NC_030816.1:69714516-69717210:-:251471	4.42212
peak_2683	FBXO30	NC_030816.1	70203184	70203432	SHPRH:intron	FBXO30:NC_030816.1:70139831-70157217:-:19522	3.49963
peak_2684	SHPRH	NC_030816.1	70252369	70252657	SHPRH:intron	FBXO30:NC_030816.1:70139831-70157217:-:-46090	3.8299
peak_2688	SAMD5	NC_030816.1	71729188	71729498	STXBP5:intron	STXBP5:NC_030816.1:71574057-71743128:+:-201380	3.8299
peak_2689	PCMT1	NC_030816.1	73880737	73881181	PCMT1:intron	SAMD5:NC_030816.1:71799562-71860631:+:-70219	3.09179
peak_2692	AKAP12	NC_030816.1	75632618	75632874	AKAP12:intron	AKAP12:NC_030816.1:75595810-75706630:+:-71932	5.38625
peak_2693	AKAP12	NC_030816.1	75645589	75646019	AKAP12:intron	AKAP12:NC_030816.1:75595810-75706630:+:36935	3.8299
peak_2694	ZBTB2	NC_030816.1	75669200	75669440	AKAP12:intron	AKAP12:NC_030816.1:75595810-75706630:+:49993	4.30274
peak_2696	SYNE1	NC_030816.1	76873334	76873631	SYNE1:intron	ESR1:NC_030816.1:75981102-76380509:+:90102	4.42212
peak_2697	RGS17	NC_030816.1	77278128	77278448	RGS17:five_prime_UTR	SYNE1:NC_030816.1:76397901-76890238:-:16756	4.42212
peak_2705	TRNAC-ACA	NC_030816.1	80760635	80760900	ARID1B:intron	LOC102168634:NC_030816.1:80239044-80293628:+:-70564	4.42212
peak_2706	ZDHHC14	NC_030816.1	81516524	81516805	ZDHHC14:intron	TRNAC-ACA:NC_030816.1:80767408-80767480:+:-6641	5.38625
peak_2708	MAP3K4	NC_030816.1	84016735	84016977	MAP3K4:intron	SYTL3:NC_030816.1:82361998-82455712:+:8169	4.42212
peak_2709	MAP3K4	NC_030816.1	84022777	84023111	MAP3K4:intron	MAP3K4:NC_030816.1:83941156-84087721:+:75699	5.38625
peak_2710	LOC106502489	NC_030816.1	84328348	84328719	PARK2:intron	MAP3K4:NC_030816.1:83941156-84087721:+:81787	7.4594
peak_2711	LOC106502489	NC_030816.1	84741435	84741715	PARK2:intron	LOC106502489:NC_030816.1:84240487-84248678:-:-79855	3.51431
peak_2712	QKI	NC_030816.1	86273026	86273333	QKI:three_prime_UTR	LOC106502489:NC_030816.1:84240487-84248678:-:-492896	5.38625
peak_2738	LOC102180399	NC_030817.1	9642526	9642758	LOC102180399:Promoter	LOC102180399:NC_030817.1:9640577-9642529:-:69578	3.8299
peak_2740	CEP128	NC_030817.1	10881987	10882351	CEP128:intron	LOC102180399:NC_030817.1:9640577-9642529:-:-16228	3.37217
peak_2741	CEP128	NC_030817.1	10947104	10947403	CEP128:intron	CEP128:NC_030817.1:10855689-11322643:+:26479	5.38625
peak_2742	TRNAS-GGA	NC_030817.1	11139276	11139534	CEP128:intron	CEP128:NC_030817.1:10855689-11322643:+:91564	4.08813
peak_2743	LOC102174033	NC_030817.1	13581188	13581425	NRXN3:intron	TRNAS-GGA:NC_030817.1:11110248-11110320:-:-29084	4.92092
peak_2745	LIN52	NC_030817.1	17648591	17648840	LIN52:intron	LOC102190882:NC_030817.1:15617330-15619024:+:11202	3.31139
peak_2747	LOC102182315	NC_030817.1	18517991	18518250	RBM25:intron	PTGR2:NC_030817.1:17839543-17859897:-:-29443	3.1397
peak_2748	TRNAV-UAC	NC_030817.1	19168105	19168386	RGS6:intron	LOC102182315:NC_030817.1:18516389-18516903:+:1731	6.40037
peak_2749	TRNAV-UAC	NC_030817.1	19335280	19335587	RGS6:intron	TRNAV-UAC:NC_030817.1:19176529-19176601:-:8356	4.42212
peak_2750	TRNAV-UAC	NC_030817.1	19360222	19360604	RGS6:intron	TRNAV-UAC:NC_030817.1:19176529-19176601:-:-158832	4.08813
peak_2751	LOC102173574	NC_030817.1	22938938	22939251	RAD51B:intron	TRNAV-UAC:NC_030817.1:19176529-19176601:-:-183811	3.01636
peak_2752	MPP5	NC_030817.1	23987013	23987259	MPP5:five_prime_UTR	LOC102173574:NC_030817.1:22878787-22879470:-:-59624	3.43779
peak_2753	LOC108636955	NC_030817.1	24600181	24600684	GPHN:intron	MPP5:NC_030817.1:23924697-24001544:-:14408	3.06806
peak_2754	TRNAC-ACA	NC_030817.1	24623878	24624175	LOC102190523:intron	LOC108636955:NC_030817.1:24606879-24609030:+:-6447	4.27791
peak_2756	FUT8	NC_030817.1	25604107	25604352	FUT8:five_prime_UTR	TRNAC-GCA:NC_030817.1:24807419-24807491:+:126940	5.38625
peak_2757	FUT8	NC_030817.1	25621966	25622246	FUT8:five_prime_UTR	FUT8:NC_030817.1:25310705-25629694:-:25465	5.38625
peak_2758	TRNAW-CCA	NC_030817.1	26925985	26926278	SYNE2:intron	FUT8:NC_030817.1:25310705-25629694:-:7588	4.42212
peak_2759	SYNE2	NC_030817.1	27041685	27041932	SYNE2:five_prime_UTR	TRNAW-CCA:NC_030817.1:26930641-26930713:+:-4510	5.38625
peak_2760	PPP2R5E	NC_030817.1	27325932	27326174	PPP2R5E:intron	SYNE2:NC_030817.1:26722711-27046703:-:4895	5.87088
peak_2762	KCNH5	NC_030817.1	27838299	27838627	KCNH5:intron	RHOJ:NC_030817.1:27545138-27641234:-:-9245	5.38625
peak_2764	LOC102181690	NC_030817.1	28986839	28987146	SYT16:intron	TRNAC-GCA:NC_030817.1:28331688-28331760:-:155695	4.42212
peak_2765	TRMT5	NC_030817.1	30004580	30004824	SLC38A6:intron	LOC102181690:NC_030817.1:28911635-28933024:-:-53968	3.01636
peak_2766	TRMT5	NC_030817.1	30113591	30114007	MNAT1:intron	TRMT5:NC_030817.1:30054993-30063522:+:-50291	3.51431
peak_2767	LOC102178362	NC_030817.1	30175066	30175360	MNAT1:intron	TRMT5:NC_030817.1:30054993-30063522:+:58805	5.95995
peak_2768	LOC102178362	NC_030817.1	30227724	30228107	MNAT1:intron	LOC102178362:NC_030817.1:30268029-30268841:+:-92816	4.4047
peak_2776	ATG14	NC_030817.1	35332705	35333071	TBPL2:intron	PELI2:NC_030817.1:34496763-34686931:-:-62037	4.42212
peak_2783	LOC102177344	NC_030817.1	39747365	39747638	LOC102177344:intron	LOC102177634:NC_030817.1:39151710-39211962:+:241680	5.10699
peak_2784	LOC102177344	NC_030817.1	39764529	39764830	LOC102177344:intron	LOC102177344:NC_030817.1:39735852-39778557:-:31056	3.01636
peak_2791	MYEF2	NC_030817.1	40939576	40939809	MYEF2:CDS	TRNAC-GCA:NC_030817.1:40592418-40592492:+:144186	3.09179
peak_2792	FBN1	NC_030817.1	41381255	41381566	FBN1:intron	MYEF2:NC_030817.1:40917329-40951359:-:11667	3.51431
peak_2794	FGF7	NC_030817.1	42261849	42262494	FAM227B:intron	SECISBP2L:NC_030817.1:41925799-41979072:-:-48550	7.4594
peak_2795	FAM227B	NC_030817.1	42441876	42442113	FAM227B:intron	FGF7:NC_030817.1:42303875-42366015:+:-41704	4.04298
peak_2798	TRNAG-CCC	NC_030817.1	42933537	42933966	ATP8B4:intron	TRNAR-GCG:NC_030817.1:42729497-42729569:-:9216	4.6493
peak_2799	AP4E1	NC_030817.1	43746650	43746936	AP4E1:intron	TRNAG-CCC:NC_030817.1:42881757-42881830:-:-51921	3.37217
peak_2800	LOC102175407	NC_030817.1	44272181	44272453	DMXL2:intron	AP4E1:NC_030817.1:43688586-43757106:+:58206	4.30274
peak_2803	WDR72	NC_030817.1	46465474	46465787	WDR72:intron	LOC102173748:NC_030817.1:45652591-45653137:-:-47006	3.87067
peak_2804	WDR72	NC_030817.1	46495007	46495242	WDR72:intron	WDR72:NC_030817.1:46414059-46635609:-:169979	5.38625
peak_2805	WDR72	NC_030817.1	46507518	46507796	WDR72:intron	WDR72:NC_030817.1:46414059-46635609:-:140485	3.93379
peak_2806	UNC13C	NC_030817.1	47166888	47167377	UNC13C:intron	WDR72:NC_030817.1:46414059-46635609:-:127952	4.02072
peak_2807	UNC13C	NC_030817.1	47226578	47227109	UNC13C:intron	UNC13C:NC_030817.1:46857880-47536542:+:309252	4.69929
peak_2808	UNC13C	NC_030817.1	47318604	47318864	UNC13C:intron	UNC13C:NC_030817.1:46857880-47536542:+:368963	4.42212
peak_2809	RSL24D1	NC_030817.1	47492337	47492769	UNC13C:intron	UNC13C:NC_030817.1:46857880-47536542:+:460853	4.42212
peak_2811	C10H15orf65	NC_030817.1	48280732	48281035	DYX1C1:intron	RSL24D1:NC_030817.1:48071225-48088700:-:230933	4.92092
peak_2812	PRTG	NC_030817.1	48634396	48634651	NEDD4:intron	C10H15orf65:NC_030817.1:48255188-48262670:+:25695	3.8299
peak_2813	TEX9	NC_030817.1	49170084	49170447	TEX9:intron	PRTG:NC_030817.1:48407559-48548945:-:-85578	6.40037
peak_2818	ADAM10	NC_030817.1	51486136	51486482	ADAM10:three_prime_UTR	ALDH1A2:NC_030817.1:50839608-50957248:-:118914	4.02072
peak_2819	ADAM10	NC_030817.1	51606377	51606654	ADAM10:intron	ADAM10:NC_030817.1:51485831-51622609:-:136300	4.42212
peak_2820	SLTM	NC_030817.1	51794651	51795411	SLTM:intron	ADAM10:NC_030817.1:51485831-51622609:-:16094	7.4594
peak_2821	MYO1E	NC_030817.1	52161821	52162075	MYO1E:intron	SLTM:NC_030817.1:51774274-51817844:-:22813	3.49963
peak_2826	VPS13C	NC_030817.1	55049810	55050042	VPS13C:intron	RORA:NC_030817.1:53429433-54236706:-:-34972	3.33144
peak_2829	USP3	NC_030817.1	56643711	56643972	USP3:intron	CA12:NC_030817.1:56396860-56461913:-:-8661	4.42212
peak_2831	FRMD6	NC_030817.1	58728769	58729043	FRMD6:five_prime_UTR	LOC102189040:NC_030817.1:58362458-58363786:+:-16946	4.4047
peak_2834	CDKL1	NC_030817.1	59720125	59720368	MAP4K5:CDS	ABHD12B:NC_030817.1:59302333-59325260:-:-10914	3.49963
peak_2836	NEMF	NC_030817.1	60218054	60218314	NEMF:Promoter	NEMF:NC_030817.1:60219278-60273568:+:-12598	6.02847
peak_2837	RPS29	NC_030817.1	60400206	60400478	RPS29:Promoter	NEMF:NC_030817.1:60219278-60273568:+:-1094	8.72208
peak_2844	MDGA2	NC_030817.1	62233697	62233935	MDGA2:intron	TRNAC-ACA:NC_030817.1:62090132-62090204:-:-58676	4.15752
peak_2845	MDGA2	NC_030817.1	62483002	62483260	MDGA2:intron	MDGA2:NC_030817.1:62228711-63156911:+:5104	4.69929
peak_2846	MDGA2	NC_030817.1	62569935	62570248	MDGA2:intron	MDGA2:NC_030817.1:62228711-63156911:+:254419	3.01636
peak_2847	LOC102181305	NC_030817.1	62852406	62852813	MDGA2:intron	MDGA2:NC_030817.1:62228711-63156911:+:341380	3.80925
peak_2848	LOC102181305	NC_030817.1	63071478	63071717	MDGA2:intron	LOC102181305:NC_030817.1:62987377-63000317:+:-134768	3.09179
peak_2856	LOC108636857	NC_030817.1	64460402	64460751	LOC108636857:intron	LOC108636857:NC_030817.1:64383915-64468334:+:-96880	4.42212
peak_2859	LRRC57	NC_030817.1	65187351	65187870	SNAP23:intron	LOC102170428:NC_030817.1:64590965-64591298:+:-88981	5.19072
peak_2860	GANC	NC_030817.1	65417020	65417284	GANC:intron	LRRC57:NC_030817.1:65174021-65179488:+:13589	4.25334
peak_2862	CHAC1	NC_030817.1	66527700	66528047	INO80:intron	PLA2G4E:NC_030817.1:65633018-65677730:+:-5844	6.40037
peak_2863	LOC106502533	NC_030817.1	67234584	67234900	BUB1B:CDS	CHAC1:NC_030817.1:66585070-66589333:-:61460	5.38625
peak_2864	GPR176	NC_030817.1	67543417	67543701	GPR176:intron	LOC106502533:NC_030817.1:67218639-67225971:+:16102	3.93379
peak_2867	FAM98B	NC_030817.1	68939721	68940059	RASGRP1:CDS	C10H15orf54:NC_030817.1:68160432-68184490:-:-262827	3.51431
peak_2868	FAM98B	NC_030817.1	69077670	69078003	SPRED1:three_prime_UTR	FAM98B:NC_030817.1:68954616-68988100:-:48210	3.09179
peak_2869	SPRED1	NC_030817.1	69184835	69185103	SPRED1:intron	FAM98B:NC_030817.1:68954616-68988100:-:-89736	3.51431
peak_2873	MEIS2	NC_030817.1	70387398	70387739	MEIS2:intron	TMCO5A:NC_030817.1:69465338-69478824:-:-334408	3.8299
peak_2875	C10H15orf41	NC_030817.1	70610613	70610865	C10H15orf41:intron	MEIS2:NC_030817.1:70267133-70489714:+:258041	4.20495
peak_2876	C10H15orf41	NC_030817.1	70777490	70777727	C10H15orf41:intron	C10H15orf41:NC_030817.1:70560870-70793831:-:183092	3.09179
peak_2881	LOC102171158	NC_030817.1	72073918	72074346	DPH6:intron	DPH6:NC_030817.1:72029647-72222954:+:-425618	4.27791
peak_2882	LOC102171158	NC_030817.1	72103886	72104263	DPH6:intron	LOC102171158:NC_030817.1:72085035-72086128:+:-10903	4.42212
peak_2883	LOC102171158	NC_030817.1	72133435	72133850	DPH6:intron	LOC102171158:NC_030817.1:72085035-72086128:+:19039	4.42212
peak_2884	LOC102171158	NC_030817.1	72191012	72191281	DPH6:intron	LOC102171158:NC_030817.1:72085035-72086128:+:48607	3.8299
peak_2887	TRNAS-GGA	NC_030817.1	72616005	72616247	gene10797:Promoter	LOC108637001:NC_030817.1:72430065-72431923:-:39449	4.92092
peak_2889	GREM1	NC_030817.1	73249941	73250211	FMN1:intron	ACTC1:NC_030817.1:72761189-72766594:+:-6084	3.05056
peak_2890	RYR3	NC_030817.1	74008813	74009112	RYR3:intron	GREM1:NC_030817.1:73061689-73077023:+:188386	5.38625
peak_2891	KATNBL1	NC_030817.1	74597994	74598241	KATNBL1:CDS	RYR3:NC_030817.1:73851577-74313440:+:157385	6.14592
peak_2896	LOC102182232	NC_030817.1	75510383	75510803	LOC102182232:Promoter	LOC102183604:NC_030817.1:75444131-75445073:-:1627	5.38625
peak_2898	CCNB1IP1	NC_030817.1	76200188	76200442	CCNB1IP1:intron	LOC102177429:NC_030817.1:75974872-75975811:+:4433	3.01636
peak_2900	RPGRIP1	NC_030817.1	77087799	77088139	RPGRIP1:intron	LOC102170238:NC_030817.1:76863863-76866700:+:4331	3.51431
peak_2904	LOC106502522	NC_030817.1	78961731	78962087	LOC102182508:intron	LOC102180840:NC_030817.1:78559079-78559904:+:-2854	3.51431
peak_2905	ACIN1	NC_030817.1	79647133	79647369	ACIN1:intron	LOC106502522:NC_030817.1:79008623-79014019:-:52110	5.38625
peak_2910	NEO1	NC_030817.1	81518637	81519087	NEO1:intron	REC114:NC_030817.1:81061569-81170567:-:-3463	3.80925
peak_2912	GRAMD2	NC_030817.1	82269902	82270234	GRAMD2:intron	LOC106502515:NC_030817.1:81879749-81883695:+:-9371	4.20495
peak_2914	CALML4	NC_030817.1	86262465	86262781	PIAS1:intron	FEM1B:NC_030817.1:86168497-86184511:-:16351	4.97281
peak_2915	CALML4	NC_030817.1	86270573	86271030	PIAS1:intron	CALML4:NC_030817.1:86241228-86255636:+:21394	4.27791
peak_2916	LOC108636838	NC_030817.1	87659992	87660224	SMAD6:intron	CALML4:NC_030817.1:86241228-86255636:+:29573	5.38625
peak_2917	DIS3L	NC_030817.1	88046795	88047047	DIS3L:intron	LOC108636838:NC_030817.1:87636696-87654669:+:23411	3.51431
peak_2918	DPP8	NC_030817.1	88856506	88856765	DPP8:intron	DIS3L:NC_030817.1:88037095-88069137:-:22216	3.09179
peak_2919	DPP8	NC_030817.1	88873948	88874192	DPP8:intron	DPP8:NC_030817.1:88840274-88893692:+:16361	3.37217
peak_2920	TRNAW-CCA	NC_030817.1	89635974	89636223	TXNDC16:intron	DPP8:NC_030817.1:88840274-88893692:+:33795	3.51431
peak_2921	CMYA5	NC_030817.1	90566521	90566816	CMYA5:intron	TRNAW-CCA:NC_030817.1:89640006-89640078:-:3980	3.80925
peak_2922	JMY	NC_030817.1	90965720	90965969	JMY:intron	CMYA5:NC_030817.1:90503814-90602388:-:35720	3.90383
peak_2923	ARSB	NC_030817.1	91255469	91255893	ARSB:intron	JMY:NC_030817.1:90890184-90973599:-:7755	4.42212
peak_2924	AP3B1	NC_030817.1	91956162	91956427	AP3B1:intron	ARSB:NC_030817.1:91217403-91385426:+:38277	4.69929
peak_2925	AP3B1	NC_030817.1	92014493	92014825	AP3B1:intron	AP3B1:NC_030817.1:91863628-92105841:+:92666	4.69929
peak_2926	PDE8B	NC_030817.1	92751204	92751489	PDE8B:intron	AP3B1:NC_030817.1:91863628-92105841:+:151030	3.51431
peak_2927	ZBED3	NC_030817.1	93000439	93000733	AGGF1:intron	PDE8B:NC_030817.1:92623714-92882118:-:130772	3.51431
peak_2928	ANKDD1B	NC_030817.1	94251114	94251457	POLK:intron	ZBED3:NC_030817.1:92964487-92984444:+:36098	4.15752
peak_2929	LOC108636845	NC_030817.1	94655059	94655312	ANKRD31:CDS	ANKDD1B:NC_030817.1:94157041-94234857:-:-16428	5.38625
peak_2930	ATG12	NC_030817.1	96520508	96520848	AP3S1:intron	LOC108636845:NC_030817.1:94700428-94707316:-:52131	3.45623
peak_2932	KCNN2	NC_030817.1	98005388	98005756	KCNN2:five_prime_UTR	TMED7:NC_030817.1:96741304-96751562:+:-35934	6.14592
peak_2933	KCNN2	NC_030817.1	98163723	98164031	KCNN2:five_prime_UTR	KCNN2:NC_030817.1:97815108-98344311:-:338739	4.42212
peak_2939	LOC108637129	NC_030818.1	3831432	3831695	MGAT4A:intron	YTHDC2:NC_030817.1:98790883-98861895:-:-87768	4.08813
peak_2940	EIF5B	NC_030818.1	4428939	4429227	EIF5B:intron	LOC108637129:NC_030818.1:3816693-3817771:+:14870	3.20219
peak_2941	TRNAC-GCA	NC_030818.1	4881242	4881534	AFF3:intron	EIF5B:NC_030818.1:4378165-4451879:+:50917	4.4047
peak_2942	NMS	NC_030818.1	5465150	5465387	NMS:intron	TRNAC-GCA:NC_030818.1:5128840-5128911:-:247523	4.42212
peak_2944	TACR1	NC_030818.1	9426533	9426811	TACR1:intron	LOC106502584:NC_030818.1:8546775-8618070:+:7980	3.09179
peak_2945	LOC108637132	NC_030818.1	10239868	10240191	SLC4A5:CDS	TACR1:NC_030818.1:9344874-9517206:+:81797	4.84487
peak_2946	EXOC6B	NC_030818.1	11621935	11622232	EXOC6B:intron	LOC108637132:NC_030818.1:10269379-10273852:+:-29350	3.93379
peak_2947	LOC108637136	NC_030818.1	11752751	11752982	EXOC6B:intron;LOC108637136:Promoter	EXOC6B:NC_030818.1:11494870-12200146:+:127213	3.09179
peak_2948	LOC102168638	NC_030818.1	11977344	11977594	EXOC6B:intron	LOC108637136:NC_030818.1:11749997-11751256:-:-1610	5.38625
peak_2949	LOC102168638	NC_030818.1	12014085	12014626	EXOC6B:intron	LOC102168638:NC_030818.1:11939991-11940894:+:37477	4.42212
peak_2950	LOC102168638	NC_030818.1	12075721	12075970	EXOC6B:intron	LOC102168638:NC_030818.1:11939991-11940894:+:74364	3.8299
peak_2951	LOC102168912	NC_030818.1	12948029	12948288	DYSF:intron	LOC102168638:NC_030818.1:11939991-11940894:+:135854	3.09179
peak_2952	ZNF638	NC_030818.1	13071794	13072073	ZNF638:intron	LOC102168912:NC_030818.1:12994847-12995258:-:47100	4.42212
peak_2953	ADD2	NC_030818.1	13620862	13621173	ADD2:intron	ZNF638:NC_030818.1:13030505-13118243:-:46310	4.42212
peak_2956	LOC108637104	NC_030818.1	14997667	14997971	BIRC6:intron	MEMO1:NC_030818.1:14404199-14515722:-:142367	3.51431
peak_2957	RASGRP3	NC_030818.1	15727539	15727797	LTBP1:intron	LOC108637104:NC_030818.1:15031516-15032456:+:-33697	3.01636
peak_2969	FEZ2	NC_030818.1	18855839	18856180	CRIM1:intron	LOC102183425:NC_030818.1:18483739-18496067:-:185579	4.25334
peak_2970	STRN	NC_030818.1	19207804	19208062	STRN:intron	FEZ2:NC_030818.1:18882471-18925977:-:69968	3.61577
peak_2971	STRN	NC_030818.1	19222707	19223138	STRN:intron	STRN:NC_030818.1:19173579-19284905:-:76972	3.51431
peak_2972	GPATCH11	NC_030818.1	19427003	19427273	EIF2AK2:intron	STRN:NC_030818.1:19173579-19284905:-:61983	3.43779
peak_2973	QPCT	NC_030818.1	19670021	19670394	QPCT:intron	GPATCH11:NC_030818.1:19401462-19417634:+:25675	3.51431
peak_2975	LOC102184529	NC_030818.1	20497087	20497323	LOC102184529:intron	QPCT:NC_030818.1:19647800-19679935:+:148075	3.01636
peak_2976	SRSF7	NC_030818.1	20913272	20913586	GALM:intron	LOC102184529:NC_030818.1:20467324-20514529:+:29880	3.49963
peak_2977	CDKL4	NC_030818.1	21401686	21401941	CDKL4:Promoter	SRSF7:NC_030818.1:20926733-20932293:-:18864	3.97685
peak_2978	CDKL4	NC_030818.1	21464647	21464887	MAP4K3:intron	CDKL4:NC_030818.1:21346124-21400766:-:-1047	3.51431
peak_2989	LOC102188055	NC_030818.1	25641218	25641531	THADA:intron	LOC108637137:NC_030818.1:24676851-24696435:-:5935	3.09179
peak_2990	DYNC2LI1	NC_030818.1	25821364	25821664	PLEKHH2:intron	LOC102188055:NC_030818.1:25684420-25685254:+:-43046	4.35318
peak_2991	LOC102177169	NC_030818.1	26023119	26023354	LRPPRC:intron	DYNC2LI1:NC_030818.1:25863454-25900569:+:-41940	3.51431
peak_2992	MSH6	NC_030818.1	29737948	29738192	FBXO11:intron	LOC102177169:NC_030818.1:25994388-25995725:+:28848	5.61835
peak_2993	GTF2A1L	NC_030818.1	30546630	30546872	LHCGR:intron	MSH6:NC_030818.1:29692613-29714965:+:45456	5.38625
peak_2998	LOC102176049	NC_030818.1	32046213	32046788	NRXN1:intron	LOC102176049:NC_030818.1:31674625-31675006:+:110957	4.42212
peak_2999	LOC102176333	NC_030818.1	32492109	32492449	NRXN1:intron	LOC102176049:NC_030818.1:31674625-31675006:+:371875	6.58208
peak_3000	LOC102176333	NC_030818.1	32877242	32877644	NRXN1:intron	LOC102176333:NC_030818.1:32745605-32746044:+:-253326	4.42212
peak_3007	LOC102173943	NC_030818.1	36069114	36069364	ASB3:intron	LOC102174752:NC_030818.1:35159069-35260431:+:-129474	5.0257
peak_3009	TSPYL6	NC_030818.1	36544655	36545042	ACYP2:intron	LOC108637109:NC_030818.1:36355919-36356704:-:1435	4.42212
peak_3010	LOC108637141	NC_030818.1	36669541	36669780	C11H2orf73:intron	TSPYL6:NC_030818.1:36573230-36574517:-:29669	4.42212
peak_3011	RTN4	NC_030818.1	37305569	37305806	EML6:intron	LOC108637141:NC_030818.1:36655766-36656293:+:13894	4.13416
peak_3012	LOC102190423	NC_030818.1	38111388	38111629	EFEMP1:intron;LOC102190423:Promoter	RTN4:NC_030818.1:37329564-37403906:-:98219	4.42212
peak_3014	CCDC85A	NC_030818.1	38617778	38618028	CCDC85A:intron	EFEMP1:NC_030818.1:38093731-38165206:-:-23580	4.42212
peak_3036	IMMT	NC_030818.1	48295586	48295870	IMMT:intron	RMND5A:NC_030818.1:47745158-47805995:-:-17159	3.09179
peak_3039	DNAH6	NC_030818.1	49904097	49904497	DNAH6:intron	TMSB10:NC_030818.1:49607117-49608212:-:-96561	4.42212
peak_3040	DNAH6	NC_030818.1	49925096	49925377	DNAH6:intron	DNAH6:NC_030818.1:49719480-50004016:-:99719	3.51431
peak_3063	LRRTM1	NC_030818.1	54443579	54443825	CTNNA2:intron	LRRTM1:NC_030818.1:54821486-54824349:+:-544193	3.51431
peak_3071	LRRTM4	NC_030818.1	58239003	58239357	LRRTM4:intron	LOC102174311:NC_030818.1:57993837-57996020:-:-98355	4.97281
peak_3072	LOC102169301	NC_030818.1	58594039	58594277	LRRTM4:intron	LRRTM4:NC_030818.1:58220149-59227460:+:19030	3.10354
peak_3073	LOC102169301	NC_030818.1	58866361	58866640	LRRTM4:intron	LOC102169301:NC_030818.1:58377017-58377764:+:217140	6.40037
peak_3074	LOC102169301	NC_030818.1	58905319	58905584	LRRTM4:intron	LOC102169301:NC_030818.1:58377017-58377764:+:489483	3.37217
peak_3075	LOC102170243	NC_030818.1	59176178	59176419	LRRTM4:intron	LOC102169301:NC_030818.1:58377017-58377764:+:528434	5.09747
peak_3076	LOC102170243	NC_030818.1	59216782	59217018	LRRTM4:intron	LOC102170243:NC_030818.1:59472951-59473455:-:297157	3.09179
peak_3082	TMEM17	NC_030818.1	60692340	60692576	TMEM17:intron	LOC102170243:NC_030818.1:59472951-59473455:-:51112	3.8299
peak_3085	OTX1	NC_030818.1	61154859	61155123	EHBP1:intron	TMEM17:NC_030818.1:60687346-60695573:-:-32689	4.42212
peak_3094	ETAA1	NC_030818.1	65553428	65553686	ETAA1:intron	ETAA1:NC_030818.1:65542833-65556839:+:-68273	3.3517
peak_3098	TRNAC-ACA	NC_030818.1	66621278	66621520	APLF:intron	TRNAS-GGA:NC_030818.1:66391356-66391429:+:-3126	3.83898
peak_3099	BMP10	NC_030818.1	66958599	66958851	BMP10:Promoter	TRNAC-ACA:NC_030818.1:66637622-66637694:-:16295	3.61577
peak_3101	GMCL1	NC_030818.1	67935113	67935370	GMCL1:intron	LOC108637152:NC_030818.1:67338766-67422540:-:38793	3.51431
peak_3102	LCLAT1	NC_030818.1	69035321	69035577	LCLAT1:intron	GMCL1:NC_030818.1:67910137-67966155:+:25104	3.51431
peak_3103	LCLAT1	NC_030818.1	69038152	69038456	LCLAT1:intron	LCLAT1:NC_030818.1:68969224-69159750:-:124301	4.42212
peak_3104	ALK	NC_030818.1	69700336	69700615	ALK:intron	LCLAT1:NC_030818.1:68969224-69159750:-:121446	3.01636
peak_3106	LOC102169485	NC_030818.1	70623400	70623662	WDR43:intron	CLIP4:NC_030818.1:70416783-70482466:-:-2561	3.09179
peak_3107	PPM1G	NC_030818.1	71990168	71990425	PPM1G:intron	LOC102169485:NC_030818.1:70630753-70631469:+:-7222	5.05253
peak_3109	LOC106502649	NC_030818.1	73494540	73494809	DTNB:intron	RAB10:NC_030818.1:73061174-73124180:-:-18657	3.82954
peak_3111	ATAD2B	NC_030818.1	74880252	74880554	ATAD2B:intron	EFR3B:NC_030818.1:73838759-73935019:-:-11983	4.92092
peak_3114	LOC102171719	NC_030818.1	77838896	77839191	LDAH:intron	LOC102173753:NC_030818.1:77119119-77119915:-:552483	4.42212
peak_3119	GEN1	NC_030818.1	80566479	80566747	GEN1:intron	LOC102177447:NC_030818.1:79868212-79883065:+:-115764	4.42212
peak_3120	SMC6	NC_030818.1	80623480	80623745	SMC6:intron	GEN1:NC_030818.1:80555093-80581591:-:14978	3.89152
peak_3121	NBAS	NC_030818.1	82483320	82483813	NBAS:intron	SMC6:NC_030818.1:80581915-80654558:+:41697	4.42212
peak_3124	FAM84A	NC_030818.1	83279399	83279693	FAM84A:Promoter	TRNAY-AUA:NC_030818.1:83095314-83095387:+:24618	3.09179
peak_3138	GPR21	NC_030818.1	93666070	93666326	RABGAP1:intron	LOC108637119:NC_030818.1:93373704-93374763:+:-2915	3.01636
peak_3139	GPR21	NC_030818.1	93751504	93751810	RABGAP1:intron	GPR21:NC_030818.1:93690989-93697311:+:-24791	4.42212
peak_3140	DENND1A	NC_030818.1	94473360	94473695	DENND1A:intron	GPR21:NC_030818.1:93690989-93697311:+:60667	8.55919
peak_3141	DENND1A	NC_030818.1	94552163	94552597	DENND1A:intron	DENND1A:NC_030818.1:94030060-94571614:-:98087	4.42212
peak_3142	PSMB7	NC_030818.1	94941232	94941464	PSMB7:intron	DENND1A:NC_030818.1:94030060-94571614:-:19234	3.3517
peak_3143	PBX3	NC_030818.1	96161588	96161839	PBX3:intron	PSMB7:NC_030818.1:94922899-94979454:-:38106	4.20495
peak_3145	WDR34	NC_030818.1	98690810	98691047	SPTAN1:intron	MVB12B:NC_030818.1:96638915-96839685:+:-223053	3.17655
peak_3146	KYAT1	NC_030818.1	98854654	98854928	KYAT1:five_prime_UTR	WDR34:NC_030818.1:98692959-98709858:-:18930	5.38625
peak_3147	LOC102173578	NC_030818.1	99746381	99746717	FNBP1:three_prime_UTR	KYAT1:NC_030818.1:98839752-98867641:-:12850	3.39285
peak_3148	RAPGEF1	NC_030818.1	101276017	101276271	RAPGEF1:intron	LOC102173578:NC_030818.1:99705111-99705638:+:41437	6.21039
peak_3149	RXRA	NC_030818.1	105427965	105428263	CACNA1B:intron	RAPGEF1:NC_030818.1:101166298-101302669:-:26525	3.37217
peak_3151	TRNAY-GUA	NC_030819.1	2048054	2048288	MYO16:intron;gene12509:Promoter	LOC108637285:NC_030819.1:757903-759613:+:-167242	8.00038
peak_3152	TRNAY-GUA	NC_030819.1	2228647	2228937	MYO16:intron	TRNAY-GUA:NC_030819.1:2046102-2046174:-:-1996	4.3788
peak_3153	MYO16	NC_030819.1	2303237	2303490	MYO16:intron	TRNAY-GUA:NC_030819.1:2046102-2046174:-:-182617	3.09179
peak_3157	FAM155A	NC_030819.1	3130940	3131215	FAM155A:intron	FAM155A:NC_030819.1:2878499-3486890:+:-8036	5.38625
peak_3167	FGF14	NC_030819.1	7841368	7841645	FGF14:intron	SLC10A2:NC_030819.1:7008070-7029124:+:-143311	3.51431
peak_3168	FGF14	NC_030819.1	7857308	7857541	FGF14:intron	FGF14:NC_030819.1:7520708-8168108:+:320798	3.51431
peak_3169	LOC106502722	NC_030819.1	8122887	8123134	FGF14:intron	FGF14:NC_030819.1:7520708-8168108:+:336716	5.38625
peak_3170	LOC106502722	NC_030819.1	8173953	8174208	ITGBL1:intron	LOC106502722:NC_030819.1:8213457-8215208:+:-90447	6.40037
peak_3172	PCCA	NC_030819.1	9378840	9379415	PCCA:intron	NALCN:NC_030819.1:8418780-8721126:+:4119	4.3788
peak_3173	SLC15A1	NC_030819.1	10552849	10553087	DOCK9:CDS	PCCA:NC_030819.1:9127885-9506572:-:127445	4.74667
peak_3174	OXGR1	NC_030819.1	12406093	12406557	HS6ST3:intron	SLC15A1:NC_030819.1:10628236-10679185:+:-75268	3.51431
peak_3175	HS6ST3	NC_030819.1	12680026	12680330	HS6ST3:intron	OXGR1:NC_030819.1:12124637-12125651:+:281687	4.08813
peak_3176	HS6ST3	NC_030819.1	12814405	12814708	HS6ST3:intron	HS6ST3:NC_030819.1:12248001-12966831:-:286653	3.51431
peak_3177	HS6ST3	NC_030819.1	12842717	12843228	HS6ST3:intron	HS6ST3:NC_030819.1:12248001-12966831:-:152275	4.42212
peak_3178	UGGT2	NC_030819.1	13072089	13072323	UGGT2:intron	HS6ST3:NC_030819.1:12248001-12966831:-:123859	4.25334
peak_3179	UGGT2	NC_030819.1	13110210	13110450	UGGT2:intron	UGGT2:NC_030819.1:13013897-13160204:+:58308	6.40037
peak_3180	DNAJC3	NC_030819.1	13123590	13123826	UGGT2:intron	UGGT2:NC_030819.1:13013897-13160204:+:96432	3.15803
peak_3181	DNAJC3	NC_030819.1	13141633	13141869	UGGT2:intron	DNAJC3:NC_030819.1:13165066-13227384:-:103676	4.42212
peak_3182	DNAJC3	NC_030819.1	13200860	13201131	DNAJC3:intron	DNAJC3:NC_030819.1:13165066-13227384:-:85633	3.01636
peak_3183	DZIP1	NC_030819.1	13274897	13275455	DZIP1:intron	DNAJC3:NC_030819.1:13165066-13227384:-:26389	3.83898
peak_3184	LOC108637250	NC_030819.1	13764905	13765168	LOC108637249:intron	DZIP1:NC_030819.1:13258578-13307730:+:16597	4.06544
peak_3185	ABCC4	NC_030819.1	16557707	16558068	ABCC4:intron	LOC108637250:NC_030819.1:13807536-13821535:+:-42500	3.51431
peak_3187	TRNAE-UUC	NC_030819.1	17505503	17505745	GPC6:intron	DCT:NC_030819.1:17065003-17104745:+:-17376	3.8299
peak_3188	TRNAE-UUC	NC_030819.1	17770726	17771106	GPC6:intron	TRNAE-UUC:NC_030819.1:17746500-17746572:-:240948	4.42212
peak_3189	TRNAE-UUC	NC_030819.1	17781503	17781833	GPC6:intron	TRNAE-UUC:NC_030819.1:17746500-17746572:-:-24343	3.51431
peak_3190	LOC108637293	NC_030819.1	17921688	17922049	GPC6:intron	TRNAE-UUC:NC_030819.1:17746500-17746572:-:-35095	3.95522
peak_3195	LOC102172551	NC_030819.1	18746075	18746322	GPC5:intron	LOC102172551:NC_030819.1:18482682-18483946:-:-191853	6.05159
peak_3196	LOC102172551	NC_030819.1	18873727	18874116	GPC5:intron	LOC102172551:NC_030819.1:18482682-18483946:-:-262252	4.27791
peak_3197	LOC108637294	NC_030819.1	19042458	19042764	GPC5:intron	LOC102172551:NC_030819.1:18482682-18483946:-:-389975	4.11103
peak_3198	LOC108637294	NC_030819.1	19126770	19127250	GPC5:intron	LOC108637294:NC_030819.1:19406155-19407519:-:364908	5.3064
peak_3199	LOC108637294	NC_030819.1	19184174	19184449	GPC5:intron	LOC108637294:NC_030819.1:19406155-19407519:-:280509	3.69117
peak_3200	LOC108637294	NC_030819.1	19339753	19340011	GPC5:intron	LOC108637294:NC_030819.1:19406155-19407519:-:223208	5.38625
peak_3201	LOC108637294	NC_030819.1	19393720	19394013	GPC5:intron	LOC108637294:NC_030819.1:19406155-19407519:-:67637	3.51431
peak_3202	LOC108637294	NC_030819.1	19531015	19531250	GPC5:intron	LOC108637294:NC_030819.1:19406155-19407519:-:13653	4.25334
peak_3203	LOC108637294	NC_030819.1	19857435	19857713	GPC5:intron	LOC108637294:NC_030819.1:19406155-19407519:-:-123613	4.42212
peak_3204	GPC5	NC_030819.1	19932180	19932436	GPC5:intron	LOC108637294:NC_030819.1:19406155-19407519:-:-450054	7.4594
peak_3205	GPC5	NC_030819.1	19956593	19956837	GPC5:intron	GPC5:NC_030819.1:18738157-20346377:-:414069	4.42212
peak_3206	GPC5	NC_030819.1	20129143	20129384	GPC5:intron	GPC5:NC_030819.1:18738157-20346377:-:389662	3.8299
peak_3232	LOC108637257	NC_030819.1	26072807	26073155	LOC108637257:intron	LOC108637257:NC_030819.1:26065383-26077882:+:-98305	4.42212
peak_3233	LOC108637257	NC_030819.1	26073600	26073914	LOC108637257:intron	LOC108637257:NC_030819.1:26065383-26077882:+:7597	4.42212
peak_3258	NDFIP2	NC_030819.1	31409959	31410384	NDFIP2:three_prime_UTR	SPRY2:NC_030819.1:30726115-30727907:+:-359679	4.25334
peak_3263	SCEL	NC_030819.1	33364450	33364699	SCEL:five_prime_UTR	EDNRB:NC_030819.1:32999352-33027308:+:-132861	3.8299
peak_3265	MYCBP2	NC_030819.1	33676207	33676536	MYCBP2:intron	LOC108637272:NC_030819.1:33515995-33519521:-:-9915	3.01636
peak_3266	MYCBP2	NC_030819.1	33735413	33735665	MYCBP2:intron	MYCBP2:NC_030819.1:33616604-33885679:+:59767	5.16253
peak_3267	CLN5	NC_030819.1	33916931	33917469	FBXL3:CDS	MYCBP2:NC_030819.1:33616604-33885679:+:118934	4.45025
peak_3271	TRNAE-CUC	NC_030819.1	36049694	36049983	TBC1D4:intron	KCTD12:NC_030819.1:34023638-34029762:+:365003	3.51431
peak_3276	KLF12	NC_030819.1	37614490	37614838	KLF12:intron	KLF12:NC_030819.1:37374706-37900953:+:-496766	29.8992
peak_3277	LOC108637273	NC_030819.1	37709959	37710209	KLF12:intron	KLF12:NC_030819.1:37374706-37900953:+:239957	3.09179
peak_3280	LOC102179862	NC_030819.1	38802630	38802862	PIBF1:intron	KLF5:NC_030819.1:38595263-38614237:-:-7241	4.42212
peak_3290	DACH1	NC_030819.1	40122325	40122680	DACH1:intron	LOC102177071:NC_030819.1:39849951-39857202:-:91920	3.95522
peak_3291	DACH1	NC_030819.1	40185726	40186008	DACH1:intron	DACH1:NC_030819.1:39868312-40333750:+:254190	3.01636
peak_3292	DACH1	NC_030819.1	40307236	40307538	DACH1:intron	DACH1:NC_030819.1:39868312-40333750:+:317554	5.47579
peak_3301	KLHL1	NC_030819.1	41932407	41932638	KLHL1:intron	KLHL1:NC_030819.1:41930009-42492298:+:-155803	3.8299
peak_3302	KLHL1	NC_030819.1	42066337	42066617	KLHL1:intron	KLHL1:NC_030819.1:41930009-42492298:+:2513	5.38625
peak_3303	KLHL1	NC_030819.1	42096659	42096939	KLHL1:intron	KLHL1:NC_030819.1:41930009-42492298:+:136467	6.40037
peak_3304	LOC102177537	NC_030819.1	42397543	42397820	KLHL1:intron	KLHL1:NC_030819.1:41930009-42492298:+:166789	4.30274
peak_3305	LOC102177537	NC_030819.1	42447473	42447805	KLHL1:intron	LOC102177537:NC_030819.1:42838454-42843674:-:445993	4.6493
peak_3307	LOC102177537	NC_030819.1	42844093	42844654	LOC102177537:Promoter	LOC102177537:NC_030819.1:42838454-42843674:-:346891	5.38625
peak_3325	PCDH9	NC_030819.1	46090001	46090407	PCDH9:intron	PCDH9:NC_030819.1:46066325-47242354:+:-133469	4.69929
peak_3326	PCDH9	NC_030819.1	46118038	46118273	PCDH9:intron	PCDH9:NC_030819.1:46066325-47242354:+:23878	4.25334
peak_3327	PCDH9	NC_030819.1	46209512	46209831	PCDH9:intron	PCDH9:NC_030819.1:46066325-47242354:+:51830	3.51431
peak_3328	PCDH9	NC_030819.1	46383704	46383948	PCDH9:intron	PCDH9:NC_030819.1:46066325-47242354:+:143346	4.67529
peak_3329	TRNAW-CCA	NC_030819.1	46768717	46768950	PCDH9:intron	PCDH9:NC_030819.1:46066325-47242354:+:317500	3.39285
peak_3341	GJA3	NC_030819.1	50626254	50626658	ZMYM2:three_prime_UTR	LOC108637274:NC_030819.1:49423922-49424844:-:97138	4.25334
peak_3343	IFT88	NC_030819.1	50854494	50854937	IFT88:intron	IFT88:NC_030819.1:50842437-50902943:+:-5722	4.25334
peak_3347	SHISA2	NC_030819.1	53327812	53328102	ATP8A2:intron	SGCG:NC_030819.1:52055773-52085706:+:-35667	3.37217
peak_3348	LOC102190971	NC_030819.1	53482172	53482500	LOC102190971:intron	SHISA2:NC_030819.1:53382644-53388308:-:60351	5.38625
peak_3351	SLC7A1	NC_030819.1	55633767	55634006	MTUS2:intron	POMP:NC_030819.1:55244216-55255720:+:-13245	3.51431
peak_3354	FRY	NC_030819.1	57641785	57642069	FRY:intron	HSPH1:NC_030819.1:56897673-56921124:-:-2849	3.8299
peak_3355	FRY	NC_030819.1	57693946	57694237	FRY:intron	FRY:NC_030819.1:57641323-57969601:+:603	3.51431
peak_3356	LOC108637301	NC_030819.1	57817145	57817466	FRY:intron	FRY:NC_030819.1:57641323-57969601:+:52768	3.51431
peak_3357	LOC102181050	NC_030819.1	58366434	58366717	PDS5B:intron	LOC108637301:NC_030819.1:57946810-57948296:-:130991	3.99868
peak_3362	LOC102175490	NC_030819.1	60634841	60635177	NBEA:intron	TRNAC-ACA:NC_030819.1:59640542-59640614:+:196614	3.51431
peak_3363	LOC102175490	NC_030819.1	60654145	60654455	NBEA:intron	LOC102175490:NC_030819.1:60605737-60606984:+:29271	3.01636
peak_3365	RFXAP	NC_030819.1	61910411	61910657	SMAD9:intron	LOC102178636:NC_030819.1:60771605-60772969:+:221461	3.09179
peak_3369	WDFY2	NC_030819.1	65562500	65562737	WDFY2:intron	LOC108637303:NC_030819.1:64466042-64478692:-:-64719	3.3517
peak_3371	LOC102189412	NC_030819.1	65922106	65922442	FAM124A:intron	INTS6:NC_030819.1:65699441-65804613:+:47440	5.61835
peak_3373	FNDC3A	NC_030819.1	67829006	67829271	FNDC3A:intron	TRNAG-UCC:NC_030819.1:66954704-66954777:+:-177926	3.3517
peak_3374	LPAR6	NC_030819.1	68368329	68368667	RB1:intron	FNDC3A:NC_030819.1:67748734-67862326:-:33188	6.40037
peak_3378	ESD	NC_030819.1	69898698	69898990	LRCH1:intron	HTR2A:NC_030819.1:69719929-69785087:+:-309654	3.47781
peak_3379	LRCH1	NC_030819.1	70005101	70005426	LRCH1:intron	ESD:NC_030819.1:69813107-69833354:+:85736	4.6493
peak_3380	LRCH1	NC_030819.1	70053812	70054054	LRCH1:intron	LRCH1:NC_030819.1:69850322-70071872:-:66609	4.42212
peak_3381	CPB2	NC_030819.1	70372712	70372964	CPB2:intron	LRCH1:NC_030819.1:69850322-70071872:-:17939	4.25334
peak_3382	CPB2	NC_030819.1	70376156	70376409	CPB2:intron	CPB2:NC_030819.1:70354729-70425337:+:18108	4.02072
peak_3384	ENOX1	NC_030819.1	72858104	72858342	LOC108637261:intron	TSC22D1:NC_030819.1:71744971-71867246:+:175034	4.42212
peak_3387	AKAP11	NC_030819.1	74116660	74116992	AKAP11:intron	DNAJC15:NC_030819.1:73312467-73397292:-:186127	4.42212
peak_3388	DGKH	NC_030819.1	74296665	74296921	DGKH:intron	AKAP11:NC_030819.1:74088098-74137426:-:20600	5.38625
peak_3416	PCDH17	NC_030819.1	81337434	81337931	PCDH17:intron	PCDH17:NC_030819.1:81267528-81380748:+:-456962	4.42212
peak_3428	LOC102169191	NC_030819.1	84207460	84207735	DIAPH3:intron	LOC102169768:NC_030819.1:83050868-83051273:+:-44014	3.2719
peak_3429	DIAPH3	NC_030819.1	84287642	84287901	DIAPH3:intron	LOC102169191:NC_030819.1:84075340-84081917:+:132257	3.51431
peak_3431	LOC108637310	NC_030819.1	84825920	84826484	TDRD3:intron	LOC102168643:NC_030819.1:84449347-84450513:-:-24900	4.42212
peak_3432	LOC108637310	NC_030819.1	84895263	84895550	TDRD3:intron	LOC108637310:NC_030819.1:84753832-84757493:-:-68708	7.4594
peak_3437	PLCB1	NC_030820.1	684796	685090	PLCB1:intron	PLCB1:NC_030820.1:602999-1466925:+:-27581	5.61835
peak_3438	PLCB1	NC_030820.1	827975	828246	PLCB1:intron	PLCB1:NC_030820.1:602999-1466925:+:81943	3.01636
peak_3439	LOC102187604	NC_030820.1	1085761	1086184	PLCB1:intron	PLCB1:NC_030820.1:602999-1466925:+:225111	3.8299
peak_3440	LOC102187604	NC_030820.1	1305144	1305689	PLCB1:intron	LOC102187604:NC_030820.1:1407881-1408639:+:-321909	5.38625
peak_3446	MACROD2	NC_030820.1	7410819	7411098	MACROD2:intron	LOC108637349:NC_030820.1:6376205-6380504:-:390295	3.61577
peak_3447	FLRT3	NC_030820.1	7709322	7709580	MACROD2:intron	MACROD2:NC_030820.1:7351844-9686763:+:59114	3.37217
peak_3448	FLRT3	NC_030820.1	7786995	7787249	MACROD2:intron	FLRT3:NC_030820.1:7705092-7718744:-:9293	3.01636
peak_3449	TRNAW-CCA	NC_030820.1	8860424	8860711	MACROD2:intron	FLRT3:NC_030820.1:7705092-7718744:-:-68377	4.25334
peak_3450	KIF16B	NC_030820.1	9609482	9610014	MACROD2:intron	TRNAW-CCA:NC_030820.1:8950649-8950721:-:90154	4.32783
peak_3452	LOC102171438	NC_030820.1	10626108	10626342	LOC102171438:intron	KIF16B:NC_030820.1:9888984-10190291:-:415410	3.51431
peak_3455	TAF3	NC_030820.1	12229753	12230222	TAF3:intron	PRKCQ:NC_030820.1:11199835-11293360:-:-258819	4.67529
peak_3468	PARD3	NC_030820.1	17970762	17971030	PARD3:intron	CELF2:NC_030820.1:14934978-15489576:+:-37916	3.43779
peak_3469	LOC102187240	NC_030820.1	18284077	18284367	PARD3:intron	PARD3:NC_030820.1:17803931-18377838:+:166964	3.8299
peak_3474	TRNAC-ACA	NC_030820.1	20253279	20253534	MALRD1:intron	MALRD1:NC_030820.1:19983681-20581373:+:-88974	3.61577
peak_3475	PLXDC2	NC_030820.1	20776571	20776913	PLXDC2:intron	TRNAC-ACA:NC_030820.1:20100808-20100880:-:-152526	5.05253
peak_3476	PLXDC2	NC_030820.1	21022739	21023024	PLXDC2:intron	PLXDC2:NC_030820.1:20692945-21128799:+:83796	4.42212
peak_3478	LOC108637345	NC_030820.1	21648549	21648785	NEBL:intron	LOC108637345:NC_030820.1:21498928-21509971:+:-64053	4.27791
peak_3479	DNAJC1	NC_030820.1	22536080	22536450	DNAJC1:intron	LOC108637345:NC_030820.1:21498928-21509971:+:149738	4.69929
peak_3482	TRNAC-GCA	NC_030820.1	24628595	24629035	KIAA1217:intron	OTUD1:NC_030820.1:23757782-23760869:+:56160	4.15752
peak_3485	TRNAE-CUC	NC_030820.1	27964252	27964490	FRMD4A:intron	LOC102179492:NC_030820.1:27444443-27450810:-:44361	4.13416
peak_3486	ITGA8	NC_030820.1	29533944	29534271	ITGA8:intron	TRNAE-CUC:NC_030820.1:27979750-27979823:+:-15379	4.42212
peak_3487	FAM188A	NC_030820.1	29722870	29723129	FAM188A:intron	ITGA8:NC_030820.1:29389710-29586203:-:52096	4.94674
peak_3490	CUBN	NC_030820.1	30808955	30809261	CUBN:intron	PTER:NC_030820.1:30267037-30344999:+:15348	5.38625
peak_3491	CUBN	NC_030820.1	30811190	30811530	CUBN:CDS	CUBN:NC_030820.1:30617840-30890167:-:81059	10.8678
peak_3492	CUBN	NC_030820.1	30848517	30848762	CUBN:intron	CUBN:NC_030820.1:30617840-30890167:-:78807	5.38625
peak_3493	TMEM236	NC_030820.1	31545988	31546280	TMEM236:intron	CUBN:NC_030820.1:30617840-30890167:-:41528	3.51431
peak_3494	SLC39A12	NC_030820.1	31725797	31726056	SLC39A12:intron	TMEM236:NC_030820.1:31535690-31573425:+:10443	3.06806
peak_3495	CACNB2	NC_030820.1	32045620	32045931	CACNB2:intron	SLC39A12:NC_030820.1:31723694-31807671:+:2232	4.67529
peak_3496	NSUN6	NC_030820.1	32241722	32241969	CACNB2:intron	CACNB2:NC_030820.1:31915664-32336714:+:130111	4.42212
peak_3497	NSUN6	NC_030820.1	32353252	32353507	NSUN6:intron	NSUN6:NC_030820.1:32338248-32416247:-:174402	3.25245
peak_3498	NSUN6	NC_030820.1	32397089	32397450	NSUN6:intron	NSUN6:NC_030820.1:32338248-32416247:-:62868	4.42212
peak_3499	NSUN6	NC_030820.1	32412717	32412987	NSUN6:intron	NSUN6:NC_030820.1:32338248-32416247:-:18978	4.35318
peak_3503	LOC106502746	NC_030820.1	35862883	35863214	MPP7:intron	LOC102183614:NC_030820.1:35136186-35136714:+:-51098	3.80925
peak_3504	LOC102168920	NC_030820.1	36088014	36088276	ARMC4:intron	LOC106502746:NC_030820.1:35957507-35971754:-:108706	5.38625
peak_3507	MKX	NC_030820.1	36218455	36218692	MKX:intron	MKX:NC_030820.1:36214203-36283554:+:-25455	3.8299
peak_3511	CFAP61	NC_030820.1	39023182	39023416	CFAP61:intron	LOC108637389:NC_030820.1:38121120-38125554:+:43132	5.38625
peak_3512	LOC102170990	NC_030820.1	39951890	39952124	LOC102170990:Promoter	CFAP61:NC_030820.1:38988973-39232001:+:34325	3.09179
peak_3515	LOC102186674	NC_030820.1	43064683	43064959	LOC102186942:intron	LOC102177638:NC_030820.1:42692699-42706523:+:-2543	3.51431
peak_3520	ZMYND11	NC_030820.1	46280210	46280472	ZMYND11:intron	LOC102190429:NC_030820.1:45354823-45355325:+:-52340	4.92092
peak_3521	ZMYND11	NC_030820.1	46310153	46310436	ZMYND11:five_prime_UTR	ZMYND11:NC_030820.1:46249030-46323152:-:42811	3.51431
peak_3523	SLC23A2	NC_030820.1	46704123	46704395	SLC23A2:intron	PRND:NC_030820.1:46494349-46498756:+:20990	3.09179
peak_3524	TMEM230	NC_030820.1	46860675	46860971	TMEM230:intron	SLC23A2:NC_030820.1:46633840-46772996:-:68737	3.87067
peak_3525	CDS2	NC_030820.1	46879219	46879613	CDS2:intron	TMEM230:NC_030820.1:46856287-46864262:-:3439	56.6376
peak_3527	LOC106502756	NC_030820.1	47797195	47797460	FERMT1:intron;LOC106502756:CDS	GPCPD1:NC_030820.1:47213878-47282392:-:102509	4.42212
peak_3533	LOC108633174	NC_030820.1	50917440	50917849	ATRN:CDS	LOC102169489:NC_030820.1:49406626-49419287:+:164573	4.25334
peak_3542	TTLL9	NC_030820.1	60727759	60728055	TTLL9:intron	TBC1D20:NC_030820.1:59896328-59914114:+:-3563	3.51431
peak_3544	MAPRE1	NC_030820.1	61530131	61530429	MAPRE1:intron	ASXL1:NC_030820.1:61110137-61199631:+:-9866	3.17655
peak_3545	LOC102189050	NC_030820.1	62586878	62587271	CBFA2T2:intron	MAPRE1:NC_030820.1:61508457-61541861:+:21822	3.83898
peak_3549	LOC102178836	NC_030820.1	65597088	65597355	RBL1:intron	TRPC4AP:NC_030820.1:63875121-63945370:-:-11944	3.43779
peak_3551	EMILIN3	NC_030820.1	69669448	69669724	CHD6:intron	LOC102181611:NC_030820.1:69221818-69222302:+:22458	3.8299
peak_3557	TSHZ2	NC_030820.1	80368595	80368980	TSHZ2:intron	LOC106502801:NC_030820.1:78450488-78487796:+:26245	3.51431
peak_3566	LOC106502871	NC_030821.1	1437973	1438345	SNX16:intron	LOC106502871:NC_030821.1:1458155-1580238:+:-35252	3.45623
peak_3573	TRNAC-GCA	NC_030821.1	4238563	4238888	RALYL:intron	RALYL:NC_030821.1:3680413-4498266:+:-49888	4.15752
peak_3575	LOC102170618	NC_030821.1	7224996	7225244	LOC102170618:CDS	LOC102170618:NC_030821.1:7223809-7229014:-:247928	3.51431
peak_3581	SLC26A7	NC_030821.1	9040930	9041215	SLC26A7:intron	SLC26A7:NC_030821.1:9015211-9154346:+:-22581	3.8299
peak_3588	FSBP	NC_030821.1	12327366	12327659	RAD54B:intron	LOC108637512:NC_030821.1:11829544-11832126:-:-6669	4.69929
peak_3590	CCNE2	NC_030821.1	12743146	12743429	INTS8:three_prime_UTR	LOC102186227:NC_030821.1:12500805-12501267:-:-2514	5.19072
peak_3592	RPL30	NC_030821.1	15975991	15976287	MATN2:intron	LOC102170068:NC_030821.1:13827158-13828342:+:-130136	4.97281
peak_3596	LOC106502865	NC_030821.1	17839437	17839771	RGS22:intron	LOC108637473:NC_030821.1:17750939-17762058:-:-17873	3.83898
peak_3597	FBXO43	NC_030821.1	17958815	17959186	FBXO43:CDS	LOC106502865:NC_030821.1:17809469-17817837:+:30134	4.69929
peak_3598	TRNAA-UGC	NC_030821.1	21139263	21139566	DCAF13:intron	FBXO43:NC_030821.1:17958637-17974192:-:15192	5.61835
peak_3599	RIMS2	NC_030821.1	21295873	21296251	RIMS2:intron	TRNAA-UGC:NC_030821.1:21140059-21140132:-:718	3.8299
peak_3600	DCSTAMP	NC_030821.1	21634299	21634580	RIMS2:intron	RIMS2:NC_030821.1:21215836-21817751:+:80225	3.20219
peak_3601	DCSTAMP	NC_030821.1	21646769	21647065	RIMS2:intron	DCSTAMP:NC_030821.1:21897035-21904028:+:-262596	6.40037
peak_3602	DCSTAMP	NC_030821.1	21660574	21660906	RIMS2:intron	DCSTAMP:NC_030821.1:21897035-21904028:+:-250118	3.25245
peak_3603	DCSTAMP	NC_030821.1	21695447	21695860	RIMS2:intron	DCSTAMP:NC_030821.1:21897035-21904028:+:-236295	4.67529
peak_3604	DPYS	NC_030821.1	22015117	22015348	DPYS:intron	DCSTAMP:NC_030821.1:21897035-21904028:+:-201382	4.42212
peak_3606	LOC106502852	NC_030821.1	23128761	23129113	ZFPM2:intron	LRP12:NC_030821.1:22052988-22142024:-:-215783	5.38625
peak_3607	LOC106502852	NC_030821.1	23159317	23159555	ZFPM2:intron	LOC106502852:NC_030821.1:22809229-22823821:-:-305115	3.51431
peak_3614	TRNAC-GCA	NC_030821.1	27028528	27028775	NUDCD1:CDS	TMEM74:NC_030821.1:26579544-26583795:-:-8752	3.51431
peak_3615	LOC108637523	NC_030821.1	27246605	27246970	PKHD1L1:intron	TRNAC-GCA:NC_030821.1:27003344-27003416:+:25307	3.97685
peak_3616	LOC108637523	NC_030821.1	27295443	27296047	PKHD1L1:intron	LOC108637523:NC_030821.1:27281931-27306029:-:59242	5.10699
peak_3629	LOC108633261	NC_030821.1	29949926	29950216	LOC108633261:intron	LOC108633261:NC_030821.1:29908304-29991527:-:322745	3.8299
peak_3630	LOC102185671	NC_030821.1	30965985	30966347	LOC102185671:intron	LOC108633261:NC_030821.1:29908304-29991527:-:41456	5.3064
peak_3631	LOC102185671	NC_030821.1	30979188	30979485	LOC102185671:CDS	LOC102185671:NC_030821.1:30796775-30992570:-:26404	3.8299
peak_3632	LOC102185671	NC_030821.1	30981161	30981457	LOC102185671:intron	LOC102185671:NC_030821.1:30796775-30992570:-:13234	5.61835
peak_3647	TRPS1	NC_030821.1	33304856	33305264	TRPS1:intron	LOC102185382:NC_030821.1:32984419-32985195:+:-114476	5.38625
peak_3651	EIF3H	NC_030821.1	34480472	34480879	EIF3H:intron	EIF3H:NC_030821.1:34390311-34489552:-:141057	5.38625
peak_3655	EXT1	NC_030821.1	35722441	35722895	EXT1:intron	MED30:NC_030821.1:35275767-35299045:+:150019	4.42212
peak_3657	ZNF704	NC_030821.1	38052416	38052765	ZNF704:intron	PAG1:NC_030821.1:37722834-37882011:+:117793	4.25334
peak_3673	LOC102180139	NC_030821.1	43625692	43626002	LOC102180139:intron	LOC102180139:NC_030821.1:43617143-43680832:+:-51339	4.42212
peak_3674	LOC102180139	NC_030821.1	43663627	43663859	LOC102180139:intron	LOC102180139:NC_030821.1:43617143-43680832:+:8703	3.37217
peak_3675	CRISPLD1	NC_030821.1	43746156	43746464	CRISPLD1:intron	LOC102180139:NC_030821.1:43617143-43680832:+:46599	4.69929
peak_3676	CRISPLD1	NC_030821.1	43747942	43748372	CRISPLD1:intron	CRISPLD1:NC_030821.1:43734954-43786397:-:40087	3.51431
peak_3677	STAU2	NC_030821.1	45192418	45192877	STAU2:intron	CRISPLD1:NC_030821.1:43734954-43786397:-:38240	4.02072
peak_3678	SBSPON	NC_030821.1	45660441	45660774	SBSPON:intron	STAU2:NC_030821.1:45041611-45355120:+:151036	5.59098
peak_3679	TERF1	NC_030821.1	45875912	45876179	KCNB2:intron	SBSPON:NC_030821.1:45644756-45674932:+:15851	3.51431
peak_3681	C14H8orf34	NC_030821.1	49506019	49506268	C14H8orf34:intron	KCNB2:NC_030821.1:45768356-46228322:-:6487	3.01636
peak_3683	MCMDC2	NC_030821.1	51046203	51046463	MCMDC2:intron	LOC108637529:NC_030821.1:50228784-50229785:-:1688	3.51431
peak_3684	MYBL1	NC_030821.1	51281865	51282186	MYBL1:intron	MCMDC2:NC_030821.1:51021956-51057882:-:11549	4.18112
peak_3685	C14H8orf46	NC_030821.1	51392088	51392420	ADHFE1:intron	MYBL1:NC_030821.1:51260613-51298753:+:21412	4.30274
peak_3686	DNAJC5B	NC_030821.1	51728553	51728793	DNAJC5B:five_prime_UTR	C14H8orf46:NC_030821.1:51341151-51367396:-:-24857	3.01636
peak_3691	GGH	NC_030821.1	54173645	54173889	NKAIN3:intron	LOC102190891:NC_030821.1:53869158-53869830:+:-165589	3.51431
peak_3692	GGH	NC_030821.1	54285623	54285866	NKAIN3:intron	GGH:NC_030821.1:54057748-54089939:+:116018	3.51431
peak_3693	LOC102189772	NC_030821.1	54514039	54514284	NKAIN3:intron	GGH:NC_030821.1:54057748-54089939:+:227996	4.27791
peak_3694	LOC102189772	NC_030821.1	54529976	54530269	NKAIN3:intron	LOC102189772:NC_030821.1:54653534-54809046:+:-139373	4.02072
peak_3695	CLVS1	NC_030821.1	55238199	55238461	CLVS1:intron	LOC102189772:NC_030821.1:54653534-54809046:+:-123412	3.8299
peak_3696	CLVS1	NC_030821.1	55264668	55265015	CLVS1:five_prime_UTR	CLVS1:NC_030821.1:55108123-55272244:-:33914	4.42212
peak_3699	TRNAC-GCA	NC_030821.1	57041574	57041849	TOX:intron	TOX:NC_030821.1:56824098-57133493:+:-75717	3.51431
peak_3700	NSMAF	NC_030821.1	57103298	57103559	TOX:intron	TRNAC-GCA:NC_030821.1:56866502-56866574:+:175209	4.42212
peak_3705	SNTG1	NC_030821.1	61546262	61546494	SNTG1:five_prime_UTR	FAM150A:NC_030821.1:60601615-60614589:+:36850	4.42212
peak_3716	FAM49B	NC_030821.1	71288819	71289064	FAM49B:five_prime_UTR	LOC102170992:NC_030821.1:70793185-70794777:+:-71118	3.03323
peak_3718	ZFAT	NC_030821.1	74803544	74803804	ZFAT:CDS	OC90:NC_030821.1:72870089-72894531:-:-6268	4.02072
peak_3723	FAM135B	NC_030821.1	77823483	77823749	COL22A1:intron	LOC102177047:NC_030821.1:77366132-77432750:-:626050	3.91256
peak_3724	GML	NC_030821.1	80495497	80495788	GML:five_prime_UTR	FAM135B:NC_030821.1:77466407-77628205:-:-195410	6.40037
peak_3762	LOC102182325	NC_030821.1	89135282	89135810	ADGRB3:intron	LOC108637501:NC_030821.1:88866994-88888148:-:275398	3.51431
peak_3763	LOC102182325	NC_030821.1	89146554	89147060	ADGRB3:intron	LOC102182325:NC_030821.1:89069679-89070356:+:65866	4.67529
peak_3764	LOC102182325	NC_030821.1	89432290	89432778	ADGRB3:intron	LOC102182325:NC_030821.1:89069679-89070356:+:77127	11.2636
peak_3765	LOC102181795	NC_030821.1	89664659	89664981	ADGRB3:intron	LOC102182325:NC_030821.1:89069679-89070356:+:362854	4.42212
peak_3770	TRNAC-GCA	NC_030821.1	93193483	93193932	RIMS1:intron	MIR30A:NC_030821.1:92200093-92200200:-:-38990	5.07963
peak_3771	TRNAC-GCA	NC_030821.1	93876230	93876526	KCNQ5:intron	TRNAC-GCA:NC_030821.1:93323142-93323214:-:129507	5.38625
peak_3772	TRNAC-GCA	NC_030821.1	93964941	93965264	KCNQ5:intron	TRNAC-GCA:NC_030821.1:94003713-94003785:-:127407	4.32783
peak_3778	LOC102180519	NC_030822.1	3500258	3500496	LOC102180519:CDS	LOC102190624:NC_030822.1:3422454-3426035:+:-4232	3.09179
peak_3779	LOC102188430	NC_030822.1	3565905	3566239	LOC102188430:Promoter	LOC102180519:NC_030822.1:3500035-3500995:-:618	5.61835
peak_3780	LOC102183988	NC_030822.1	3852142	3852373	LOC102183988:Promoter	LOC102188430:NC_030822.1:3563365-3564298:-:-1773	3.01636
peak_3781	LOC102171357	NC_030822.1	4338752	4339013	LOC102171357:Promoter	LOC102183988:NC_030822.1:3850577-3851498:-:-759	3.51431
peak_3801	CSTF3	NC_030822.1	19185299	19185648	CSTF3:intron	KIAA1549L:NC_030822.1:18622598-18931056:-:-22306	4.42212
peak_3803	PAX6	NC_030822.1	20379253	20379588	ELP4:intron	RCN1:NC_030822.1:20052091-20065095:-:-42423	3.01636
peak_3804	DNAJC24	NC_030822.1	20716984	20717276	DNAJC24:intron	PAX6:NC_030822.1:20328391-20357482:+:51029	3.85001
peak_3808	MPPED2	NC_030822.1	21533577	21534004	MPPED2:intron	MPPED2:NC_030822.1:21526432-21734124:+:-58780	4.67529
peak_3812	METTL15	NC_030822.1	24117280	24117612	METTL15:intron	METTL15:NC_030822.1:23914547-24142608:-:689684	4.69929
peak_3814	MUC15	NC_030822.1	25620705	25620936	ANO3:intron	CCDC34:NC_030822.1:24865020-24910275:+:146650	3.15803
peak_3815	ANO3	NC_030822.1	25809364	25809701	ANO3:intron	MUC15:NC_030822.1:25673591-25686763:+:-52771	4.42212
peak_3817	LOC102177644	NC_030822.1	26240255	26240765	GDPD4:intron	GDPD4:NC_030822.1:26215246-26306388:+:-147639	5.09747
peak_3818	EMSY	NC_030822.1	27029751	27030156	EMSY:intron	LOC102177644:NC_030822.1:26251065-26251543:+:-10555	3.8299
peak_3819	XRRA1	NC_030822.1	28793708	28793978	SPCS2:intron	EMSY:NC_030822.1:26990509-27072512:-:42559	5.38625
peak_3823	MRPL48	NC_030822.1	29735364	29735788	MRPL48:intron	LOC102190978:NC_030822.1:29418912-29419629:+:-15600	5.40904
peak_3824	FCHSD2	NC_030822.1	30490896	30491160	FCHSD2:intron	MRPL48:NC_030822.1:29697847-29750347:-:14771	4.02072
peak_3825	NUP98	NC_030822.1	32042908	32043168	NUP98:intron	FCHSD2:NC_030822.1:30402505-30644803:+:88522	5.38625
peak_3826	LOC108637588	NC_030822.1	32339374	32339645	RRM1:CDS;LOC108637588:Promoter	NUP98:NC_030822.1:31985254-32073364:-:30326	4.25334
peak_3829	LOC102181059	NC_030822.1	35469466	35469791	LOC102181059:CDS	LOC108637672:NC_030822.1:34772269-34773604:+:7869	3.8299
peak_3830	LOC106502895	NC_030822.1	35731138	35731414	HPX:intron	LOC102181059:NC_030822.1:35468817-35469783:+:811	5.38625
peak_3835	TUB	NC_030822.1	37897465	37897800	TUB:intron	LOC102171083:NC_030822.1:37774204-37775155:-:-3081	4.42212
peak_3836	RPL27A	NC_030822.1	38573814	38574077	ST5:intron	TUB:NC_030822.1:37866330-37957937:+:31302	5.38625
peak_3837	LOC102170250	NC_030822.1	38582434	38582665	ST5:five_prime_UTR	RPL27A:NC_030822.1:38508120-38510979:+:65825	3.03323
peak_3838	SBF2	NC_030822.1	39854170	39854431	SBF2:intron	LOC102170250:NC_030822.1:38651100-38652649:-:70100	3.8299
peak_3839	SBF2	NC_030822.1	39878782	39879031	SBF2:intron	SBF2:NC_030822.1:39487237-39983123:-:128823	4.42212
peak_3840	BTBD10	NC_030822.1	43066350	43066583	BTBD10:intron	SBF2:NC_030822.1:39487237-39983123:-:104217	3.8299
peak_3841	LOC102191720	NC_030822.1	43272274	43272519	LOC102191720:intron	BTBD10:NC_030822.1:43043646-43120615:-:54149	4.32783
peak_3842	PDE3B	NC_030822.1	44359170	44359412	PDE3B:intron	LOC102191720:NC_030822.1:43178898-43283172:-:10776	5.38625
peak_3844	SOX6	NC_030822.1	45914649	45915169	SOX6:intron	SOX6:NC_030822.1:45807864-46523256:-:731623	3.8299
peak_3845	C15H11orf58	NC_030822.1	46650488	46650760	C15H11orf58:three_prime_UTR	SOX6:NC_030822.1:45807864-46523256:-:608347	3.41375
peak_3853	LOC102181614	NC_030822.1	57236941	57237314	LOC102181614:intron	CADM1:NC_030822.1:56277080-56634778:+:-328586	3.43487
peak_3854	REXO2	NC_030822.1	57373223	57373556	REXO2:Promoter	LOC102181614:NC_030822.1:57234588-57248409:+:2539	4.42212
peak_3857	HTR3B	NC_030822.1	57988357	57988618	USP28:intron	ZBTB16:NC_030822.1:57556179-57759740:-:-5564	4.42212
peak_3860	LOC102170713	NC_030822.1	60006881	60007144	LOC102170713:intron;DLAT:intron	IL18:NC_030822.1:59875815-59900426:+:27754	3.01636
peak_3861	LAYN	NC_030822.1	60525633	60525890	C15H11orf88:intron	LOC102170713:NC_030822.1:60004886-60008782:+:2126	4.42212
peak_3863	ZC3H12C	NC_030822.1	62159579	62159827	ZC3H12C:intron	C15H11orf53:NC_030822.1:60808645-60813211:-:-254600	4.86998
peak_3869	TRNAC-GCA	NC_030822.1	63897014	63897273	DDX10:intron	LOC108637589:NC_030822.1:63831403-63854417:+:-227073	4.42212
peak_3870	KDELC2	NC_030822.1	64125680	64125916	EXPH5:intron	TRNAC-GCA:NC_030822.1:63896412-63896484:+:731	4.02072
peak_3871	LOC108637590	NC_030822.1	64265195	64265609	C15H11orf65:intron	KDELC2:NC_030822.1:64171013-64203799:+:-45215	3.8299
peak_3872	ATM	NC_030822.1	64483468	64483703	ATM:intron	LOC108637590:NC_030822.1:64234289-64235411:+:31112	3.8299
peak_3873	CUL5	NC_030822.1	64703633	64703878	CUL5:intron	ATM:NC_030822.1:64339592-64495505:-:11920	4.42212
peak_3876	ALKBH8	NC_030822.1	65343207	65343447	ALKBH8:intron	SLN:NC_030822.1:65110618-65115182:+:71119	4.24294
peak_3877	LOC102188153	NC_030822.1	65407144	65407531	ALKBH8:intron	ALKBH8:NC_030822.1:65324699-65451505:+:18627	3.8299
peak_3878	LOC102184453	NC_030822.1	65728008	65728282	GUCY1A2:intron	LOC102188153:NC_030822.1:65376267-65376803:-:-30534	4.42212
peak_3879	LOC102184453	NC_030822.1	65754821	65755260	GUCY1A2:intron	LOC102184453:NC_030822.1:65732476-65734358:+:-4331	4.02072
peak_3880	LOC102184453	NC_030822.1	65817502	65817808	GUCY1A2:intron	LOC102184453:NC_030822.1:65732476-65734358:+:22564	4.02072
peak_3881	GUCY1A2	NC_030822.1	65926875	65927113	GUCY1A2:intron	LOC102184453:NC_030822.1:65732476-65734358:+:85178	5.2192
peak_3895	LOC108637591	NC_030822.1	72956577	72956908	LOC108637685:intron	LOC108637685:NC_030822.1:72716210-73260779:+:-57331	4.42212
peak_3898	LOC102176145	NC_030822.1	73589234	73589569	LOC102176145:intron	TRNAC-ACA:NC_030822.1:73413680-73413752:+:19345	3.51431
peak_3900	PGR	NC_030822.1	74505811	74506101	PGR:intron	LOC102176145:NC_030822.1:73583528-73671230:+:102838	3.09179
peak_3905	TRPC6	NC_030822.1	75123399	75123648	TRPC6:intron	TRPC6:NC_030822.1:74970778-75130408:-:212712	4.02072
peak_3906	CEP126	NC_030822.1	75601433	75601769	CEP126:intron	TRPC6:NC_030822.1:74970778-75130408:-:6885	3.51431
peak_3907	CEP126	NC_030822.1	75643634	75644213	CEP126:intron	CEP126:NC_030822.1:75571689-75684440:+:29911	5.38625
peak_3911	DDI1	NC_030822.1	78031428	78031695	PDGFD:intron	LOC102172171:NC_030822.1:76866029-76866973:+:15810	3.8299
peak_3912	PDGFD	NC_030822.1	78154824	78155106	PDGFD:intron	DDI1:NC_030822.1:78053056-78055403:+:-21495	3.49963
peak_3920	LOC102190620	NC_030822.1	80498968	80499207	GRIA4:intron	LOC102177322:NC_030822.1:79742076-79742913:+:37461	4.42212
peak_3921	LOC102190620	NC_030822.1	80592977	80593334	GRIA4:CDS	LOC102190620:NC_030822.1:80676406-80705965:+:-177319	5.61835
peak_3928	ZC3H11A	NC_030823.1	947681	948013	ZC3H11A:Promoter	LOC102187333:NC_030822.1:81768607-81769528:-:3153	3.06806
peak_3930	SNRPE	NC_030823.1	990977	991486	ZC3H11A:intron	ZBED6:NC_030823.1:950548-955399:+:6533	4.69929
peak_3934	LOC102187790	NC_030823.1	4992232	4992631	LOC102187790:intron	C16H1orf116:NC_030823.1:4189637-4201745:-:28597	6.40037
peak_3935	KCNT2	NC_030823.1	5603202	5603460	KCNT2:intron	LOC102187790:NC_030823.1:4980541-5019564:-:27133	4.63525
peak_3936	LOC102176524	NC_030823.1	5757983	5758230	KCNT2:intron	KCNT2:NC_030823.1:5405251-5844937:+:198079	4.02072
peak_3958	TROVE2	NC_030823.1	10769209	10769562	TROVE2:intron	LOC102170075:NC_030823.1:10638024-10639632:+:-557558	3.51431
peak_3963	RGS18	NC_030823.1	11751436	11752096	RGS18:intron	RGS21:NC_030823.1:11498039-11523791:-:61153	3.61577
peak_3976	BRINP3	NC_030823.1	13730860	13731116	BRINP3:intron	BRINP3:NC_030823.1:13680784-14163558:+:18334	3.17655
peak_3977	BRINP3	NC_030823.1	13997275	13997520	BRINP3:intron	BRINP3:NC_030823.1:13680784-14163558:+:50203	4.42212
peak_3978	BRINP3	NC_030823.1	14000354	14000652	BRINP3:intron	BRINP3:NC_030823.1:13680784-14163558:+:316613	3.37217
peak_3979	BRINP3	NC_030823.1	14009166	14009765	BRINP3:intron	BRINP3:NC_030823.1:13680784-14163558:+:319718	3.89152
peak_3980	BRINP3	NC_030823.1	14097544	14097797	BRINP3:intron	BRINP3:NC_030823.1:13680784-14163558:+:328681	3.51431
peak_3998	LOC102174232	NC_030823.1	18440450	18440755	ESRRG:intron	USH2A:NC_030823.1:17416173-18351835:-:-2748	3.61577
peak_4000	GPATCH2	NC_030823.1	19537981	19538282	GPATCH2:intron	ESRRG:NC_030823.1:18436243-18682247:-:-2070	3.51431
peak_4005	LYPLAL1	NC_030823.1	21209116	21209435	LYPLAL1:intron	LYPLAL1:NC_030823.1:21182695-21213498:+:-154013	4.04298
peak_4006	C16H1orf115	NC_030823.1	22664978	22665291	MARK1:intron	LYPLAL1:NC_030823.1:21182695-21213498:+:26580	4.3788
peak_4007	C16H1orf115	NC_030823.1	22683363	22683725	MARK1:three_prime_UTR	C16H1orf115:NC_030823.1:22700668-22719403:+:-35534	6.40037
peak_4010	AIDA	NC_030823.1	24701599	24701865	AIDA:intron	DUSP10:NC_030823.1:23718506-23758962:-:40083	9.96561
peak_4012	MIXL1	NC_030823.1	27832212	27832644	LIN9:intron	TRNAD-GUC:NC_030823.1:26576817-26576889:-:82252	3.8299
peak_4014	LOC108637769	NC_030823.1	28712868	28713118	CDC42BPA:intron	COQ8A:NC_030823.1:28467637-28514757:+:-24605	4.42212
peak_4015	CDC42BPA	NC_030823.1	28742459	28742854	CDC42BPA:intron	LOC108637769:NC_030823.1:28648320-28650313:-:-62679	5.16253
peak_4016	LOC102186506	NC_030823.1	29281100	29281397	CNST:intron	CDC42BPA:NC_030823.1:28515345-28819898:-:77242	3.51431
peak_4017	SMYD3	NC_030823.1	29640597	29640927	SMYD3:intron	LOC102186506:NC_030823.1:29235739-29236422:-:-44826	5.9003
peak_4018	KIF26B	NC_030823.1	30683722	30684032	KIF26B:intron	SMYD3:NC_030823.1:29383845-30124966:+:256916	5.38625
peak_4019	EFCAB2	NC_030823.1	30820732	30821055	EFCAB2:intron	KIF26B:NC_030823.1:30168544-30687016:-:3139	4.42212
peak_4021	AKT3	NC_030823.1	31993555	31993800	AKT3:intron	LOC102187069:NC_030823.1:30961314-30968346:-:7669	4.42212
peak_4022	SDCCAG8	NC_030823.1	32242695	32242955	SDCCAG8:intron	AKT3:NC_030823.1:31877150-32159430:+:116527	4.42212
peak_4023	SDCCAG8	NC_030823.1	32321923	32322267	SDCCAG8:intron	SDCCAG8:NC_030823.1:32158343-32401912:-:159087	3.8299
peak_4024	PLD5	NC_030823.1	33136648	33136942	PLD5:intron	SDCCAG8:NC_030823.1:32158343-32401912:-:79817	4.25334
peak_4025	LOC102176544	NC_030823.1	33579024	33579291	WDR64:intron	PLD5:NC_030823.1:32961658-33377109:+:175136	3.8299
peak_4026	WDR64	NC_030823.1	33620347	33620585	WDR64:intron	LOC102176544:NC_030823.1:33556375-33557044:+:22782	3.91256
peak_4027	LOC108637771	NC_030823.1	35394960	35395344	NME7:intron	WDR64:NC_030823.1:33534069-33669850:-:49384	4.63525
peak_4028	LOC108637771	NC_030823.1	35467104	35467349	NME7:intron	LOC108637771:NC_030823.1:35479428-35480945:+:-84276	4.42212
peak_4030	SCYL3	NC_030823.1	36144618	36144911	KIFAP3:intron	METTL18:NC_030823.1:35989377-35994405:-:6168	4.30274
peak_4031	SCYL3	NC_030823.1	36161029	36161501	KIFAP3:intron	SCYL3:NC_030823.1:36044778-36088036:-:-56728	4.24294
peak_4033	PRRC2C	NC_030823.1	37540399	37540675	PRRC2C:intron	GORAB:NC_030823.1:36633345-36655439:+:-80235	6.40037
peak_4034	SUCO	NC_030823.1	38581780	38582178	SUCO:CDS	PRRC2C:NC_030823.1:37511475-37606546:+:29061	3.09179
peak_4039	DHRS3	NC_030823.1	39778309	39778644	VPS13D:intron	TNFSF18:NC_030823.1:39165137-39176197:-:71707	3.01636
peak_4040	TRNAE-CUC	NC_030823.1	43338284	43338905	RERE:intron	DHRS3:NC_030823.1:39603085-39653380:+:175391	8.48837
peak_4044	AGRN	NC_030823.1	49958992	49959238	AGRN:intron	LOC108637739:NC_030823.1:46992232-46992579:+:-347360	5.87088
peak_4049	PRDM2	NC_030823.1	52383302	52383550	PRDM2:five_prime_UTR	PRDM2:NC_030823.1:52261195-52393168:-:247364	4.42212
peak_4050	RC3H1	NC_030823.1	53856506	53857022	RC3H1:five_prime_UTR	PRDM2:NC_030823.1:52261195-52393168:-:9742	3.17655
peak_4051	RC3H1	NC_030823.1	53883162	53883415	RC3H1:five_prime_UTR	RC3H1:NC_030823.1:53811349-53885227:-:28463	7.4594
peak_4052	TRNAC-GCA	NC_030823.1	54103399	54103634	RABGAP1L:intron	RC3H1:NC_030823.1:53811349-53885227:-:1939	4.42212
peak_4053	GPR52	NC_030823.1	54467685	54467934	RABGAP1L:intron	TRNAC-GCA:NC_030823.1:54151351-54151423:-:47907	3.09179
peak_4057	PAPPA2	NC_030823.1	56516719	56516971	PAPPA2:intron	LOC102182816:NC_030823.1:56055321-56055785:+:54299	3.99868
peak_4059	BRINP2	NC_030823.1	57057961	57058266	BRINP2:intron	BRINP2:NC_030823.1:56967842-57112277:+:23772	3.51431
peak_4060	TRNAG-CCC	NC_030823.1	57081044	57081387	BRINP2:intron	BRINP2:NC_030823.1:56967842-57112277:+:90271	3.51431
peak_4066	TEX35	NC_030823.1	58374551	58375089	RASAL2:intron	LOC102183623:NC_030823.1:57372941-57374102:+:252699	4.42212
peak_4067	ANGPTL1	NC_030823.1	58831278	58831517	RALGPS2:intron;ANGPTL1:intron	TEX35:NC_030823.1:58524552-58545082:+:-149732	4.67529
peak_4070	CEP350	NC_030823.1	59802706	59803046	CEP350:intron	CEP350:NC_030823.1:59748062-59908053:+:-9777	6.40037
peak_4071	ACBD6	NC_030823.1	60142808	60143479	ACBD6:intron	CEP350:NC_030823.1:59748062-59908053:+:54813	4.25334
peak_4072	ACBD6	NC_030823.1	60227119	60227390	ACBD6:intron	ACBD6:NC_030823.1:60059199-60264783:-:121640	4.42212
peak_4073	XPR1	NC_030823.1	60446189	60447250	XPR1:intron	ACBD6:NC_030823.1:60059199-60264783:-:37529	5.38625
peak_4074	KIAA1614	NC_030823.1	60580270	60580921	XPR1:intron	XPR1:NC_030823.1:60399353-60607780:+:47366	5.38625
peak_4075	SHCBP1L	NC_030823.1	62573580	62573906	SHCBP1L:CDS	KIAA1614:NC_030823.1:60625912-60669842:+:-45317	5.61835
peak_4077	FAM129A	NC_030823.1	64560009	64560528	FAM129A:intron	LOC102187071:NC_030823.1:63981434-63982298:+:29235	4.63525
peak_4078	TRMT1L	NC_030823.1	64745881	64746146	TRMT1L:three_prime_UTR	FAM129A:NC_030823.1:64456372-64631191:-:70923	3.51431
peak_4079	LOC102176150	NC_030823.1	65678409	65678848	HMCN1:intron	TRMT1L:NC_030823.1:64745453-64782141:-:36128	4.42212
peak_4080	LOC102176150	NC_030823.1	65742264	65742565	HMCN1:intron	LOC102176150:NC_030823.1:65905898-65906134:-:227506	3.51431
peak_4081	LOC102176150	NC_030823.1	65829398	65829697	HMCN1:intron	LOC102176150:NC_030823.1:65905898-65906134:-:163720	6.27618
peak_4082	TPR	NC_030823.1	66068164	66068539	TPR:intron	LOC102176150:NC_030823.1:65905898-65906134:-:76587	4.42212
peak_4086	SERTAD4	NC_030823.1	71749887	71750178	LOC108637749:intron	LOC108637756:NC_030823.1:68339240-68344724:+:-49186	4.42212
peak_4087	SYT14	NC_030823.1	71891987	71892392	SYT14:intron	SERTAD4:NC_030823.1:71719131-71733081:-:-16951	4.69929
peak_4088	MIR29B	NC_030823.1	74200762	74201102	LOC102169209:intron	SYT14:NC_030823.1:71798085-71934364:-:42175	4.04298
peak_4089	DENND1B	NC_030823.1	75186317	75186591	DENND1B:intron	MIR29B:NC_030823.1:74180701-74180785:+:20230	3.8299
peak_4093	MTMR3	NC_030824.1	2254924	2255206	MTMR3:five_prime_UTR	LOC102174324:NC_030823.1:76367811-76414150:-:-475379	4.92092
peak_4094	TTC28	NC_030824.1	3200257	3200515	TTC28:intron	MTMR3:NC_030824.1:2161859-2288502:-:33437	5.38625
peak_4095	TTC28	NC_030824.1	3418231	3418483	TTC28:intron	TTC28:NC_030824.1:3122633-3697004:+:77752	3.01636
peak_4098	ERP29	NC_030824.1	8992521	8992771	NAA25:three_prime_UTR	CMKLR1:NC_030824.1:6518212-6560008:-:47508	4.72267
peak_4102	FBXW8	NC_030824.1	13127245	13127480	FBXW8:intron	TRNAC-ACA:NC_030824.1:12582772-12582844:+:-294015	3.8299
peak_4103	KSR2	NC_030824.1	13949795	13950395	KSR2:intron	FBXW8:NC_030824.1:13066318-13185114:+:61044	4.20495
peak_4104	SRRM4	NC_030824.1	14950258	14950761	SRRM4:intron	KSR2:NC_030824.1:13548895-13995730:-:45635	6.21039
peak_4105	FAM216A	NC_030824.1	16866497	16866888	FAM216A:intron	SRRM4:NC_030824.1:14894205-15065269:+:56304	4.69929
peak_4107	MPHOSPH9	NC_030824.1	18873669	18873906	MPHOSPH9:intron	TMEM120B:NC_030824.1:17663092-17707127:+:-6819	3.01636
peak_4108	TRNAG-UCC	NC_030824.1	19347703	19347935	DNAH10:CDS	MPHOSPH9:NC_030824.1:18823322-18882050:-:8263	3.51431
peak_4110	GLT1D1	NC_030824.1	23391604	23391858	TMEM132D:intron	LOC108637886:NC_030824.1:21449716-21451083:+:-247078	6.40037
peak_4111	TMEM132D	NC_030824.1	23747176	23747516	TMEM132D:intron	GLT1D1:NC_030824.1:22904871-23021703:+:486859	3.37217
peak_4115	TRNAW-CCA	NC_030824.1	25000466	25000709	ADGRD1:intron	STX2:NC_030824.1:24833874-24875227:-:-9167	3.01636
peak_4116	POLE	NC_030824.1	26679916	26680241	POLE:intron	TRNAW-CCA:NC_030824.1:24983072-24983145:-:-17442	3.25245
peak_4118	ZNF84	NC_030824.1	27083525	27083772	ZNF84:three_prime_UTR	LOC102171808:NC_030824.1:27023375-27023767:-:3881	3.09179
peak_4123	PDGFC	NC_030824.1	28740436	28740669	PDGFC:intron	CTSO:NC_030824.1:27751013-27796182:-:-329415	3.01636
peak_4124	PDGFC	NC_030824.1	28827022	28827300	PDGFC:intron	PDGFC:NC_030824.1:28605681-28849747:-:109195	4.42212
peak_4125	PDGFC	NC_030824.1	28829922	28830203	PDGFC:intron	PDGFC:NC_030824.1:28605681-28849747:-:22586	3.09179
peak_4126	GLRB	NC_030824.1	28998144	28998379	GLRB:intron	PDGFC:NC_030824.1:28605681-28849747:-:19685	3.61577
peak_4127	GRIA2	NC_030824.1	29069980	29070314	GLRB:intron	GLRB:NC_030824.1:28965847-29078979:+:32414	3.91256
peak_4128	GRIA2	NC_030824.1	29201653	29202075	GRIA2:intron	GRIA2:NC_030824.1:29126060-29323956:+:-55913	3.17655
peak_4131	LOC102189609	NC_030824.1	30270166	30270515	FAM198B:intron	GRIA2:NC_030824.1:29126060-29323956:+:523534	3.03323
peak_4132	RAPGEF2	NC_030824.1	31288390	31288763	RAPGEF2:intron	LOC102189609:NC_030824.1:30293871-30304184:+:-23531	3.01636
peak_4145	LOC102186616	NC_030824.1	33972134	33972397	FSTL5:intron	LOC102187153:NC_030824.1:33868063-33884782:-:24954	3.51431
peak_4146	LOC102186616	NC_030824.1	33993309	33993631	FSTL5:intron	LOC102186616:NC_030824.1:33954551-33955444:+:17714	5.38625
peak_4147	LOC102186616	NC_030824.1	34163766	34164345	FSTL5:intron	LOC102186616:NC_030824.1:33954551-33955444:+:38918	5.16253
peak_4148	LOC102186616	NC_030824.1	34199595	34199851	FSTL5:intron	LOC102186616:NC_030824.1:33954551-33955444:+:209504	4.69929
peak_4149	LOC102186616	NC_030824.1	34265370	34265728	FSTL5:intron	LOC102186616:NC_030824.1:33954551-33955444:+:245171	3.43779
peak_4150	LOC102186616	NC_030824.1	34310986	34311402	FSTL5:intron	LOC102186616:NC_030824.1:33954551-33955444:+:310997	3.51431
peak_4151	FSTL5	NC_030824.1	34376946	34377339	FSTL5:intron	LOC102186616:NC_030824.1:33954551-33955444:+:356642	3.99868
peak_4152	FSTL5	NC_030824.1	34469629	34469885	FSTL5:intron	FSTL5:NC_030824.1:33900507-34764489:-:387347	3.09179
peak_4153	FSTL5	NC_030824.1	34480473	34480967	FSTL5:intron	FSTL5:NC_030824.1:33900507-34764489:-:294732	4.42212
peak_4154	FSTL5	NC_030824.1	34671716	34671949	FSTL5:intron	FSTL5:NC_030824.1:33900507-34764489:-:283769	3.80925
peak_4158	TRPC3	NC_030824.1	35313937	35314182	TRPC3:intron	TRPC3:NC_030824.1:35301503-35376657:-:142462	4.42212
peak_4161	ADAD1	NC_030824.1	35822874	35823123	ADAD1:intron	LOC102184080:NC_030824.1:35448419-35449098:-:-46607	3.8299
peak_4162	LOC102181143	NC_030824.1	36314419	36314661	NUDT6:intron	ADAD1:NC_030824.1:35788141-35833577:+:34857	3.01636
peak_4163	SPATA5	NC_030824.1	36350357	36350660	SPATA5:intron	LOC102181143:NC_030824.1:36293132-36295463:-:-19076	3.8299
peak_4169	FAT4	NC_030824.1	38661460	38661711	FAT4:intron	TRNAC-ACA:NC_030824.1:38426485-38426557:+:-18843	3.51431
peak_4170	FAT4	NC_030824.1	38730756	38731093	FAT4:intron	FAT4:NC_030824.1:38584082-38772984:+:77503	5.38625
peak_4176	SLC25A31	NC_030824.1	40819891	40820218	INTU:intron	INTU:NC_030824.1:40776293-40855658:+:-204179	3.41375
peak_4177	SLC25A31	NC_030824.1	40845908	40846210	INTU:intron	SLC25A31:NC_030824.1:40860664-40893896:+:-40610	4.30274
peak_4178	ABHD18	NC_030824.1	41043223	41043455	ABHD18:intron	SLC25A31:NC_030824.1:40860664-40893896:+:-14605	3.37217
peak_4232	LOC102168477	NC_030824.1	52157937	52158193	LOC102168477:Promoter	LOC108637890:NC_030824.1:52072417-52092436:+:-11267	3.37217
peak_4233	NOCT	NC_030824.1	52458986	52459225	ELF2:intron	LOC102168477:NC_030824.1:52155110-52156656:-:-1408	4.25334
peak_4235	MAML3	NC_030824.1	53360163	53360394	MAML3:intron	RAB33B:NC_030824.1:52737874-52756664:+:-6882	4.42212
peak_4236	MAML3	NC_030824.1	53402089	53402518	MAML3:intron	MAML3:NC_030824.1:52981107-53431443:-:71165	5.38625
peak_4237	MAML3	NC_030824.1	53416917	53417149	MAML3:intron	MAML3:NC_030824.1:52981107-53431443:-:29140	4.42212
peak_4238	SCOC	NC_030824.1	53667906	53668156	SCOC:intron	MAML3:NC_030824.1:52981107-53431443:-:14410	3.8299
peak_4240	LOC102189332	NC_030824.1	55231551	55231853	INPP4B:intron	IL15:NC_030824.1:54825723-54922809:+:-58505	3.37217
peak_4244	GAB1	NC_030824.1	56516486	56516975	GAB1:intron	USP38:NC_030824.1:56276420-56310243:+:40707	6.30958
peak_4246	LOC108637865	NC_030824.1	57500409	57500696	HHIP:intron	HHIP:NC_030824.1:57400025-57516475:+:-141059	3.51431
peak_4248	SLC10A7	NC_030824.1	59085396	59085669	SLC10A7:intron	SMAD1:NC_030824.1:58158991-58241150:+:-133913	3.8299
peak_4249	SLC10A7	NC_030824.1	59094915	59095267	SLC10A7:intron	SLC10A7:NC_030824.1:58892915-59195740:-:110208	4.42212
peak_4251	TTC29	NC_030824.1	59456279	59456530	TTC29:intron	POU4F2:NC_030824.1:59287937-59291563:+:39593	3.51431
peak_4252	TTC29	NC_030824.1	59576454	59576745	TTC29:intron	TTC29:NC_030824.1:59348664-59608228:-:151824	4.4047
peak_4256	TMEM184C	NC_030824.1	60367193	60367487	TMEM184C:intron	EDNRA:NC_030824.1:60218130-60292066:+:-246399	6.40037
peak_4257	TMEM184C	NC_030824.1	60377908	60378295	TMEM184C:intron	TMEM184C:NC_030824.1:60365558-60398513:+:1781	4.42212
peak_4266	MAB21L2	NC_030824.1	63668501	63668846	LRBA:intron	DCLK2:NC_030824.1:63115606-63306204:+:-7171	5.38625
peak_4267	MAB21L2	NC_030824.1	63818783	63819042	LRBA:intron	MAB21L2:NC_030824.1:63619398-63622167:+:49275	5.38625
peak_4268	LRBA	NC_030824.1	63972078	63972442	LRBA:intron	MAB21L2:NC_030824.1:63619398-63622167:+:199514	5.38625
peak_4270	FBXW7	NC_030824.1	65609134	65609473	FBXW7:five_prime_UTR	LOC102170899:NC_030824.1:64919100-64919828:+:238365	5.38625
peak_4277	MSMO1	NC_030824.1	69123828	69124087	KLHL2:intron	RBM46:NC_030824.1:68298889-68341987:+:-6993	3.51431
peak_4281	TLL1	NC_030824.1	70398571	70398916	TLL1:intron	TLL1:NC_030824.1:70288533-70463775:+:-17533	3.8299
peak_4284	LOC102178616	NC_030825.1	1747222	1747567	LOC102178616:intron	TRNAC-GCA:NC_030825.1:704895-704967:-:-306479	5.38625
peak_4288	FA2H	NC_030825.1	3425801	3426050	FA2H:intron	LOC108637948:NC_030825.1:2442205-2464476:-:-44913	5.38625
peak_4293	SYCE1L	NC_030825.1	5636250	5636604	MON1B:intron	LOC106503075:NC_030825.1:5054656-5057513:-:95338	6.11417
peak_4297	FAM92B	NC_030825.1	12602053	12602335	FAM92B:intron	CDYL2:NC_030825.1:8721056-8888018:-:-3982	3.8299
peak_4299	TRNAC-GCA	NC_030825.1	16388243	16388576	TOX3:intron	FOXF1:NC_030825.1:13740655-13744626:+:-19279	3.01636
peak_4302	ZNF423	NC_030825.1	19157870	19158109	ZNF423:intron	LOC102179874:NC_030825.1:18080884-18082302:+:-88997	3.8299
peak_4306	LOC108637963	NC_030825.1	20579942	20580187	LONP2:intron	LOC108637962:NC_030825.1:20223092-20224671:+:-7931	5.05253
peak_4307	LOC102174963	NC_030825.1	21395489	21395978	PHKB:intron	LOC108637963:NC_030825.1:20551849-20559981:+:28215	4.42212
peak_4308	ITFG1	NC_030825.1	21476828	21477156	ITFG1:intron	LOC102174963:NC_030825.1:21380567-21381010:-:-14723	3.51431
peak_4314	LOC108637966	NC_030825.1	23058707	23059088	CHD9:intron	LOC106503091:NC_030825.1:22901667-22919177:-:117550	3.20219
peak_4315	TRNAW-CCA	NC_030825.1	23700913	23701229	FTO:intron	LOC108637966:NC_030825.1:22944534-22950867:-:-108030	4.08813
peak_4325	TRNAD-GUC	NC_030825.1	30578366	30578598	gene17503:Promoter	LOC102172291:NC_030825.1:30323760-30472569:-:201662	5.19072
peak_4326	TRNAG-CCC	NC_030825.1	30747694	30747972	CDH8:intron	TRNAD-GUC:NC_030825.1:30577448-30577521:-:-960	5.38625
peak_4341	CBFB	NC_030825.1	35977436	35977720	CBFB:intron	LOC102173770:NC_030825.1:34908302-34908524:-:387022	4.42212
peak_4342	LOC102178101	NC_030825.1	36008080	36008396	CBFB:intron	CBFB:NC_030825.1:35973486-36021271:+:4091	5.33608
peak_4343	TPPP3	NC_030825.1	36261683	36261940	LRRC36:intron	LOC102178101:NC_030825.1:35997592-36004759:+:10645	23.0606
peak_4344	RANBP10	NC_030825.1	36575782	36576021	RANBP10:intron	TPPP3:NC_030825.1:36267801-36271543:-:9732	4.05107
peak_4345	NFATC3	NC_030825.1	36789018	36789333	NFATC3:intron	RANBP10:NC_030825.1:36528971-36587051:-:11150	4.22902
peak_4347	MIR140	NC_030825.1	38195286	38195686	WWP2:intron	ZFP90:NC_030825.1:37150316-37182715:+:-6588	4.63525
peak_4353	TAT	NC_030825.1	40683812	40684198	TAT:intron	LOC108637979:NC_030825.1:39626092-39749814:-:-174991	3.51431
peak_4354	POP4	NC_030825.1	41254041	41254328	HYDIN:intron	TAT:NC_030825.1:40681147-40691181:+:2857	3.47781
peak_4359	LOC102175610	NC_030825.1	47671618	47671851	ZNF565:CDS	LOC102188164:NC_030825.1:45381806-45386063:-:17719	5.38625
peak_4361	LOC102169506	NC_030825.1	48150851	48151128	LOC102169506:five_prime_UTR	ZNF461:NC_030825.1:47769732-47792254:+:25264	5.33608
peak_4363	LOC102176724	NC_030825.1	48588687	48589009	LOC102176724:CDS	ZNF570:NC_030825.1:48318736-48340660:+:22590	4.42212
peak_4367	LOC102190065	NC_030825.1	53181958	53182232	LOC102189789:intron	ZNF283:NC_030825.1:53109595-53124205:+:-8758	4.42212
peak_4369	LOC108638038	NC_030825.1	61928163	61928404	LOC102188624:intron;LOC102185862:intron;LOC108638038:intron	MEIS3:NC_030825.1:55418814-55429815:-:-10126	3.01636
peak_4370	CACNG7	NC_030825.1	63330841	63331119	PRKCG:intron	LOC108638038:NC_030825.1:61914468-61935453:-:7170	4.42212
peak_4371	LOC102190217	NC_030825.1	64389210	64389487	LOC102190217:intron	CACNG7:NC_030825.1:63341260-63359713:+:-10280	3.1397
peak_4372	ZNF583	NC_030825.1	65190308	65190568	ZNF583:intron	LOC102190217:NC_030825.1:64385519-64393074:-:3726	4.06544
peak_4373	LOC102191455	NC_030825.1	66229855	66230110	LOC102191455:CDS	ZNF583:NC_030825.1:65184469-65202083:-:11645	4.42212
peak_4381	LOC108638202	NC_030826.1	2952078	2952516	LOC108638202:intron	LOC108638240:NC_030826.1:2713682-2715151:+:-19191	3.87067
peak_4386	DGKE	NC_030826.1	7258496	7258767	DGKE:intron	LOC102176821:NC_030826.1:5434200-5436171:-:-99343	3.01636
peak_4389	BRIP1	NC_030826.1	10830510	10830800	INTS2:intron	SRSF1:NC_030826.1:8406425-8412348:-:6067	3.8299
peak_4390	BCAS3	NC_030826.1	11878846	11879102	BCAS3:intron	BRIP1:NC_030826.1:10850322-11035336:+:-19667	3.8299
peak_4391	DHRS11	NC_030826.1	12550627	12550900	GGNBP2:intron	BCAS3:NC_030826.1:11336328-11928554:-:49580	4.06544
peak_4392	TADA2A	NC_030826.1	13371740	13371980	TADA2A:intron	DHRS11:NC_030826.1:12561198-12569504:+:-10435	4.42212
peak_4393	LOC102171053	NC_030826.1	14046230	14046502	LOC102171053:intron	TADA2A:NC_030826.1:13351999-13398265:+:19860	3.01636
peak_4397	ASIC2	NC_030826.1	16187526	16187763	ASIC2:intron	TRNAC-GCA:NC_030826.1:15224588-15224660:-:-49319	5.38625
peak_4398	RHBDL3	NC_030826.1	17574507	17574753	RHOT1:intron	ASIC2:NC_030826.1:15669987-16897741:+:517657	5.38625
peak_4399	LOC108638255	NC_030826.1	18376883	18377177	NF1:intron	RHBDL3:NC_030826.1:17486199-17537985:-:-36644	3.12153
peak_4400	NLK	NC_030826.1	19494749	19495011	NLK:intron	LOC108638255:NC_030826.1:18362909-18364629:+:14120	3.51431
peak_4401	TMEM97	NC_030826.1	19579209	19579685	NLK:intron	NLK:NC_030826.1:19477189-19604565:+:17690	4.42212
peak_4403	SSH2	NC_030826.1	20858215	20858522	SSH2:intron	TAOK1:NC_030826.1:20526459-20633846:+:43674	4.08813
peak_4405	HIC1	NC_030826.1	22890413	22890644	SMG6:intron	ABR:NC_030826.1:21485582-21674117:+:-21500	4.25334
peak_4406	METTL16	NC_030826.1	23233052	23233306	METTL16:five_prime_UTR	HIC1:NC_030826.1:22871475-22876247:+:19053	3.09179
peak_4407	GSG2	NC_030826.1	24211794	24212241	ITGAE:intron	METTL16:NC_030826.1:23172364-23237617:-:4438	4.25334
peak_4408	P2RX1	NC_030826.1	24346572	24346881	P2RX1:intron	GSG2:NC_030826.1:24204549-24207767:+:7468	3.80925
peak_4409	P2RX1	NC_030826.1	24367404	24367662	ATP2A3:intron	P2RX1:NC_030826.1:24333540-24352309:-:5583	5.24796
peak_4411	LOC102188529	NC_030826.1	24552965	24553208	ANKFY1:intron	ATP2A3:NC_030826.1:24357900-24392210:-:-21954	3.8299
peak_4415	MAP2K4	NC_030826.1	30418050	30418293	MAP2K4:intron	WSCD1:NC_030826.1:25467248-25511961:-:-154985	3.01636
peak_4419	TEKT3	NC_030826.1	32521242	32521494	TEKT3:five_prime_UTR	LOC102184089:NC_030826.1:31916466-31959437:+:254630	3.51431
peak_4420	TNFRSF13B	NC_030826.1	34753815	34754059	TNFRSF13B:intron	TEKT3:NC_030826.1:32495200-32529498:-:8130	5.9902
peak_4423	FBXL20	NC_030826.1	39465106	39465474	FBXL20:intron	LOC108638223:NC_030826.1:38924767-38925501:-:23954	3.8299
peak_4425	EZH1	NC_030826.1	42422525	42422807	EZH1:CDS	KRT25:NC_030826.1:40591346-40599019:-:16764	3.15803
peak_4427	CCDC43	NC_030826.1	44063733	44064164	MEIOC:three_prime_UTR	ETV4:NC_030826.1:43084728-43100213:-:-3868	3.80925
peak_4428	LOC102168861	NC_030826.1	44829420	44829725	LOC102168861:intron	CCDC43:NC_030826.1:44065383-44074796:-:10848	3.8299
peak_4429	KANSL1	NC_030826.1	45781441	45781708	KANSL1:five_prime_UTR	LOC102168861:NC_030826.1:44793112-44840263:-:10691	4.86998
peak_4430	KANSL1	NC_030826.1	45791928	45792308	KANSL1:five_prime_UTR	KANSL1:NC_030826.1:45644444-45811880:-:30306	4.42212
peak_4435	DDX42	NC_030826.1	47666332	47666676	DDX42:intron	EFCAB3:NC_030826.1:46447445-46477888:+:-71867	4.69929
peak_4436	SMURF2	NC_030826.1	48448658	48448905	SMURF2:intron	DDX42:NC_030826.1:47646697-47681735:+:19806	4.42212
peak_4439	TBC1D16	NC_030826.1	51796648	51796978	TBC1D16:intron	BAHCC1:NC_030826.1:50671276-50727912:-:-28137	4.42212
peak_4440	LLGL2	NC_030826.1	55236376	55236629	LLGL2:five_prime_UTR	TBC1D16:NC_030826.1:51761990-51850290:+:34822	19.6204
peak_4446	LOC108638219	NC_030826.1	61585032	61585392	CEP112:intron	MAP2K6:NC_030826.1:60349016-60458084:-:181188	3.91256
peak_4447	HELZ	NC_030826.1	62441899	62442132	HELZ:five_prime_UTR	LOC108638219:NC_030826.1:61737846-61739955:+:-152634	3.51431
peak_4449	LOC102183103	NC_030827.1	935984	936323	SLIT3:intron	LOC102172100:NC_030826.1:62468463-62485648:-:-29256	5.19072
peak_4450	FAM196B	NC_030827.1	1857061	1857608	DOCK2:intron;FAM196B:intron	LOC102183103:NC_030827.1:1224371-1238708:+:-288218	3.8299
peak_4454	LOC102182259	NC_030827.1	7909083	7909328	ARHGEF28:intron	LOC102181433:NC_030827.1:6360970-6361905:-:20242	5.36607
peak_4455	FCHO2	NC_030827.1	8629967	8630594	FCHO2:intron	LOC102182259:NC_030827.1:8004016-8006839:+:-94811	3.90383
peak_4460	LOC102190263	NC_030827.1	12804069	12804404	LOC102178014:intron	LOC102189349:NC_030827.1:12191009-12191452:-:123810	6.37743
peak_4462	SREK1	NC_030827.1	13451959	13452259	SREK1:intron	SREK1:NC_030827.1:13443405-13487657:-:66428	3.51431
peak_4463	ADAMTS6	NC_030827.1	14141678	14141964	ADAMTS6:intron	SREK1:NC_030827.1:13443405-13487657:-:35548	4.15752
peak_4464	ADAMTS6	NC_030827.1	14224429	14224727	ADAMTS6:intron	ADAMTS6:NC_030827.1:14044903-14329750:+:96917	3.51431
peak_4465	SREK1IP1	NC_030827.1	14746924	14747266	SREK1IP1:intron	ADAMTS6:NC_030827.1:14044903-14329750:+:179674	6.40037
peak_4467	RGS7BP	NC_030827.1	15111166	15111529	RNF180:intron	RGS7BP:NC_030827.1:14861000-14970451:-:-41371	6.40037
peak_4468	RNF180	NC_030827.1	15323000	15323275	RNF180:intron	RGS7BP:NC_030827.1:14861000-14970451:-:-140896	3.01636
peak_4473	DIMT1	NC_030827.1	17038687	17039048	KIF2A:intron	LRRC70:NC_030827.1:16841382-16844367:-:313459	4.02072
peak_4476	DEPDC1B	NC_030827.1	18659340	18659643	DEPDC1B:intron	DEPDC1B:NC_030827.1:18575293-18680489:+:-18715	4.15752
peak_4477	PDE4D	NC_030827.1	19220851	19221132	PDE4D:intron	DEPDC1B:NC_030827.1:18575293-18680489:+:84198	5.38625
peak_4478	LOC102184195	NC_030827.1	20170266	20170574	PDE4D:intron	PDE4D:NC_030827.1:19116842-20381674:+:104149	4.92092
peak_4479	RAB3C	NC_030827.1	20727898	20728232	RAB3C:intron	LOC102184195:NC_030827.1:20061428-20085048:-:-85371	3.37217
peak_4481	LOC102182542	NC_030827.1	22410317	22410663	MAP3K1:intron	TRNAY-GUA:NC_030827.1:22371889-22371960:-:4779	4.92092
peak_4483	LOC102170362	NC_030827.1	25280150	25280568	ARL15:intron	LOC102169134:NC_030827.1:24370037-24371696:-:15730	3.51431
peak_4484	LOC102170362	NC_030827.1	25473946	25474197	NDUFS4:intron	LOC102170362:NC_030827.1:25537619-25538393:-:258034	4.42212
peak_4496	PARP8	NC_030827.1	28515657	28516103	PARP8:intron	ISL1:NC_030827.1:27731301-27742553:-:-388723	3.45623
peak_4502	TRNAS-GGA	NC_030827.1	30525075	30525384	FGF10:intron	FGF10:NC_030827.1:30470692-30568567:+:-4512	4.22902
peak_4505	CCL28	NC_030827.1	31360412	31360654	CCL28:intron	TRNAS-GGA:NC_030827.1:30521706-30521778:+:95011	4.05107
peak_4506	GHR	NC_030827.1	32108398	32108717	GHR:five_prime_UTR	CCL28:NC_030827.1:31349801-31365880:+:10731	3.15803
peak_4517	FYB	NC_030827.1	35211232	35211476	FYB:intron	DAB2:NC_030827.1:34972156-35049436:+:35856	6.178
peak_4518	RICTOR	NC_030827.1	35275500	35275798	FYB:intron	FYB:NC_030827.1:35147652-35320020:+:63701	3.51431
peak_4519	RICTOR	NC_030827.1	35304090	35304527	FYB:intron	RICTOR:NC_030827.1:35344606-35469110:+:-68957	3.93379
peak_4520	OSMR	NC_030827.1	35465126	35465470	RICTOR:three_prime_UTR	RICTOR:NC_030827.1:35344606-35469110:+:-40298	4.42212
peak_4521	LOC108638393	NC_030827.1	35919993	35920296	LIFR:intron	OSMR:NC_030827.1:35473503-35538457:-:73159	4.92092
peak_4522	LIFR	NC_030827.1	35976836	35977237	EGFLAM:intron	LOC108638393:NC_030827.1:35849243-35853333:-:-66811	3.43487
peak_4524	WDR70	NC_030827.1	36841847	36842084	WDR70:intron	LOC108638401:NC_030827.1:36413834-36416291:-:-8958	5.38625
peak_4528	TTC23L	NC_030827.1	39250618	39250868	TTC23L:intron	RANBP3L:NC_030827.1:37903041-37955247:+:-45259	3.09179
peak_4529	RAI14	NC_030827.1	39444087	39444330	RAI14:five_prime_UTR	TTC23L:NC_030827.1:39223022-39287484:-:36741	4.69929
peak_4531	MTMR12	NC_030827.1	41307210	41307488	MTMR12:intron	TARS:NC_030827.1:40263141-40284789:-:-184005	5.0257
peak_4535	LOC102186523	NC_030827.1	43629563	43629842	LOC102186523:intron	CDH6:NC_030827.1:42137215-42287944:-:-571814	5.38625
peak_4552	CDH9	NC_030827.1	46616016	46616311	CDH9:intron	CDH9:NC_030827.1:46551083-46689563:+:-117775	4.42212
peak_4571	LOC102187988	NC_030827.1	50533099	50533406	LOC102187988:Promoter	LOC102187988:NC_030827.1:50534292-50535346:+:-211754	3.51431
peak_4584	TRNAC-ACA	NC_030827.1	53535976	53536330	CDH18:intron	LOC102189711:NC_030827.1:53189535-53191590:-:-30084	4.4047
peak_4585	TRNAC-ACA	NC_030827.1	53735370	53735702	CDH18:intron	TRNAC-ACA:NC_030827.1:53640254-53640326:-:104173	4.42212
peak_4595	FBXL7	NC_030827.1	57546209	57546445	FBXL7:intron	LOC108638396:NC_030827.1:55883820-55892171:+:11248	4.42212
peak_4597	DNAH5	NC_030827.1	59148805	59149084	DNAH5:intron	LOC108638397:NC_030827.1:57623962-57625793:+:189362	3.41375
peak_4604	SEMA5A	NC_030827.1	63919881	63920137	SEMA5A:intron	ANKRD33B:NC_030827.1:62620241-62717754:-:-12422	3.51431
peak_4625	UBE3A	NC_030828.1	1468163	1468452	UBE3A:intron	LOC106503337:NC_030828.1:1346786-1351080:+:32334	4.69887
peak_4626	GABRB3	NC_030828.1	3189144	3189403	GABRB3:intron	UBE3A:NC_030828.1:1462865-1556333:-:88026	3.19525
peak_4628	ADAMTS17	NC_030828.1	5668628	5668868	ADAMTS17:intron	GABRG3:NC_030828.1:4400586-4413096:+:15243	3.83898
peak_4634	MCTP2	NC_030828.1	12015059	12015323	MCTP2:intron	LOC106503338:NC_030828.1:11056274-11067777:+:205455	4.69929
peak_4641	SLCO3A1	NC_030828.1	14356966	14357207	SLCO3A1:intron	TRNAK-CUU:NC_030828.1:14127036-14127110:-:31925	4.42212
peak_4644	AGBL1	NC_030828.1	16434938	16435269	AGBL1:intron	AGBL1:NC_030828.1:16295915-17139899:+:-107846	3.37217
peak_4650	SLC28A1	NC_030828.1	21773818	21774160	ALPK3:intron	ACAN:NC_030828.1:19677140-19744901:+:-12174	3.8299
peak_4651	LOC108638509	NC_030828.1	21981674	21981941	PDE8A:intron	SLC28A1:NC_030828.1:21810780-21885933:+:-36791	3.51431
peak_4652	RPS17	NC_030828.1	22073298	22073543	PDE8A:intron	LOC108638509:NC_030828.1:21999359-22000697:+:-17552	3.83898
peak_4653	HOMER2	NC_030828.1	22528772	22529006	HOMER2:five_prime_UTR	RPS17:NC_030828.1:22130234-22133544:-:60124	3.01636
peak_4656	MORF4L1	NC_030828.1	24763280	24763558	MORF4L1:intron	LOC108638471:NC_030828.1:22879565-22880445:+:182029	4.67529
peak_4658	FAH	NC_030828.1	25763241	25763523	FAH:intron	LOC102172393:NC_030828.1:25568141-25593667:-:-7409	5.19072
peak_4659	TRNAG-CCC	NC_030828.1	26074266	26074560	gene20769:Promoter;ARNT2:intron	FAH:NC_030828.1:25734648-25767258:+:28733	4.04298
peak_4662	FAM189A1	NC_030828.1	27900967	27901234	FAM189A1:intron	LOC102183271:NC_030828.1:27595026-27724771:+:41271	4.42212
peak_4664	HYKK	NC_030828.1	30463887	30464125	IREB2:intron	TRNAK-CUU:NC_030828.1:29878253-29878326:-:6112	3.51431
peak_4665	SCAPER	NC_030828.1	31552440	31552736	SCAPER:intron	HYKK:NC_030828.1:30490451-30516927:+:-26445	4.42212
peak_4666	PEAK1	NC_030828.1	32119608	32120080	PEAK1:five_prime_UTR	SCAPER:NC_030828.1:31195059-31595771:-:43183	6.24312
peak_4667	STXBP6	NC_030828.1	34599452	34599778	STXBP6:intron	PEAK1:NC_030828.1:31809584-32133885:-:14041	4.4047
peak_4671	LOC102178018	NC_030828.1	36190780	36191338	NOVA1:intron	LOC102178018:NC_030828.1:36062821-36063302:+:95158	5.05253
peak_4686	AP4S1	NC_030828.1	41051237	41051503	STRN3:intron	TRNAS-GGA:NC_030828.1:39954955-39955027:+:-8331	5.38625
peak_4687	AKAP6	NC_030828.1	42298634	42298871	AKAP6:intron	AP4S1:NC_030828.1:41086147-41133199:+:-34777	4.42212
peak_4688	AKAP6	NC_030828.1	42379765	42380097	AKAP6:intron	AKAP6:NC_030828.1:42132413-42635525:+:166339	4.42212
peak_4689	NPAS3	NC_030828.1	42888460	42888747	NPAS3:intron	AKAP6:NC_030828.1:42132413-42635525:+:247517	3.3517
peak_4690	TRNAG-GCC	NC_030828.1	43282335	43282629	NPAS3:intron	NPAS3:NC_030828.1:42741284-43701181:+:147319	5.3064
peak_4691	TRNAG-GCC	NC_030828.1	43355786	43356159	NPAS3:intron	TRNAG-GCC:NC_030828.1:43806603-43806675:-:524193	3.45623
peak_4694	FAM177A1	NC_030828.1	44744961	44745194	SRP54:intron	EGLN3:NC_030828.1:43798648-43828250:-:-123046	5.36607
peak_4695	FAM177A1	NC_030828.1	44773538	44773819	FAM177A1:intron	FAM177A1:NC_030828.1:44761723-44778981:+:-16646	3.8299
peak_4696	INSM2	NC_030828.1	45266279	45266606	RALGAPA1:intron	FAM177A1:NC_030828.1:44761723-44778981:+:11955	4.69929
peak_4697	RALGAPA1	NC_030828.1	45350346	45350704	RALGAPA1:intron	INSM2:NC_030828.1:45187656-45189318:+:78786	4.15752
peak_4698	BRMS1L	NC_030828.1	45426738	45426998	BRMS1L:intron	RALGAPA1:NC_030828.1:45191391-45393638:-:43113	4.42212
peak_4702	LOC108638516	NC_030828.1	46632555	46632820	SLC25A21:intron	MBIP:NC_030828.1:45906922-45926100:-:-31931	5.13462
peak_4703	SLC25A21	NC_030828.1	46807324	46807758	SLC25A21:intron	LOC108638516:NC_030828.1:46597475-46598509:-:-34178	3.09179
peak_4704	LOC102171381	NC_030828.1	46985692	46985977	MIPOL1:intron	SLC25A21:NC_030828.1:46296856-46825312:-:17771	4.25334
peak_4706	LOC106503371	NC_030828.1	48492761	48493013	SEC23A:intron	CLEC14A:NC_030828.1:47802581-47805392:-:-135297	4.42212
peak_4731	LOC108638479	NC_030828.1	52626011	52626340	LOC108638479:intron	LOC102179604:NC_030828.1:52245353-52247645:-:-10062	4.42212
peak_4737	C21H14orf28	NC_030828.1	54186007	54186258	C21H14orf28:three_prime_UTR	C21H14orf28:NC_030828.1:54175290-54186215:+:-56687	4.3788
peak_4738	MIS18BP1	NC_030828.1	54430393	54430738	MIS18BP1:intron	C21H14orf28:NC_030828.1:54175290-54186215:+:10842	6.40037
peak_4739	FRMD5	NC_030828.1	55272071	55272305	FRMD5:intron	MIS18BP1:NC_030828.1:54421194-54466561:-:35996	6.40037
peak_4740	RIN3	NC_030828.1	56649430	56649679	SLC24A4:intron	FRMD5:NC_030828.1:54997901-55324133:-:51945	3.09179
peak_4741	UBR7	NC_030828.1	57336097	57336527	BTBD7:intron	RIN3:NC_030828.1:56701371-56834065:+:-51817	4.92092
peak_4742	UNC79	NC_030828.1	57535665	57535944	UNC79:intron	UBR7:NC_030828.1:57297197-57314872:+:39114	3.8299
peak_4744	SERPINA10	NC_030828.1	58359696	58359927	PPP4R4:intron	LOC102170640:NC_030828.1:58113385-58128587:+:3253	3.51431
peak_4749	MARK3	NC_030828.1	67366278	67366556	MARK3:intron	EIF5:NC_030828.1:67266982-67275795:+:16417	5.38625
peak_4750	LANCL2	NC_030829.1	641597	641857	LANCL2:intron	MARK3:NC_030828.1:67301720-67413389:+:64696	3.21413
peak_4753	RBMS3	NC_030829.1	3854103	3854535	RBMS3:intron	EOMES:NC_030829.1:2005808-2012331:-:-168010	4.4047
peak_4754	RBMS3	NC_030829.1	4119470	4119747	RBMS3:intron	RBMS3:NC_030829.1:3764015-4583126:+:90303	6.178
peak_4755	LOC102169915	NC_030829.1	5687978	5688360	LOC102169915:Promoter	RBMS3:NC_030829.1:3764015-4583126:+:355593	4.42212
peak_4758	CMTM7	NC_030829.1	6756996	6757269	CMTM7:intron	CMTM7:NC_030829.1:6721309-6765504:+:-6408	4.3788
peak_4760	FBXL2	NC_030829.1	7483336	7483622	FBXL2:intron	TRIM71:NC_030829.1:7097747-7159685:+:-9240	4.42212
peak_4761	UBP1	NC_030829.1	7544470	7544809	FBXL2:intron	FBXL2:NC_030829.1:7471139-7547916:+:12339	4.42212
peak_4769	LOC102191281	NC_030829.1	10313409	10313782	LRRFIP2:intron	STAC:NC_030829.1:10010037-10125893:+:-247655	3.51431
peak_4770	GOLGA4	NC_030829.1	10707798	10708049	GOLGA4:intron	LOC102191281:NC_030829.1:10372005-10373521:+:-58410	3.97685
peak_4771	LOC108638583	NC_030829.1	10827190	10827460	ITGA9:intron	GOLGA4:NC_030829.1:10653111-10757227:+:54812	4.3788
peak_4772	LOC102168214	NC_030829.1	11379351	11379600	DLEC1:intron	LOC108638583:NC_030829.1:10808315-10808633:-:-18691	3.01636
peak_4773	TRNAC-GCA	NC_030829.1	12002156	12002425	SCN10A:intron	LOC102168214:NC_030829.1:11373481-11375757:-:-3718	3.8299
peak_4775	EIF1B	NC_030829.1	12923980	12924351	MYRIP:intron	MOBP:NC_030829.1:12584138-12628591:+:62219	4.25334
peak_4776	EIF1B	NC_030829.1	12941895	12942184	MYRIP:intron	EIF1B:NC_030829.1:13030500-13033063:+:-106335	3.51431
peak_4777	CTNNB1	NC_030829.1	13855922	13856229	ULK4:intron	EIF1B:NC_030829.1:13030500-13033063:+:-88461	3.51431
peak_4778	LOC108638589	NC_030829.1	13947752	13948004	ULK4:intron	CTNNB1:NC_030829.1:13670686-13719352:+:185389	4.69929
peak_4779	LOC108638589	NC_030829.1	14097174	14097438	ULK4:intron	LOC108638589:NC_030829.1:14218616-14220876:+:-270738	4.15752
peak_4780	LOC108638589	NC_030829.1	14153798	14154160	ULK4:intron	LOC108638589:NC_030829.1:14218616-14220876:+:-121310	4.42212
peak_4781	ANO10	NC_030829.1	15328367	15328637	ANO10:intron	LOC108638589:NC_030829.1:14218616-14220876:+:-64637	5.38625
peak_4782	FANCD2OS	NC_030829.1	16584542	16584781	FANCD2:intron	ANO10:NC_030829.1:15152631-15364699:-:36197	3.51431
peak_4783	LOC106503416	NC_030829.1	18459218	18459449	GRM7:intron	FANCD2OS:NC_030829.1:16561689-16565016:+:22972	4.24294
peak_4797	CNTN6	NC_030829.1	25031679	25032024	CNTN6:intron	LOC102188449:NC_030829.1:24701405-24704046:+:-38621	3.8299
peak_4798	CNTN6	NC_030829.1	25154842	25155118	CNTN6:five_prime_UTR	CNTN6:NC_030829.1:24859823-25183999:-:152148	4.63525
peak_4801	CHL1	NC_030829.1	26096508	26096808	CHL1:five_prime_UTR	CNTN6:NC_030829.1:24859823-25183999:-:-340510	3.10354
peak_4808	CNTN3	NC_030829.1	27085774	27086046	CNTN3:intron	CNTN3:NC_030829.1:27061215-27354315:+:-54967	3.17655
peak_4814	LOC108638602	NC_030829.1	31285814	31286143	LOC108638602:intron	LOC108638602:NC_030829.1:31209419-31318008:+:-45339	4.25334
peak_4816	MITF	NC_030829.1	31658002	31658407	MITF:intron	LOC102172947:NC_030829.1:31413172-31413858:+:-53474	3.12153
peak_4819	FAM19A1	NC_030829.1	33140399	33140736	FAM19A1:intron	LOC102190082:NC_030829.1:32109343-32109988:-:30447	6.40037
peak_4823	MAGI1	NC_030829.1	35453104	35453448	MAGI1:intron	LRIG1:NC_030829.1:34955276-35071089:+:-28833	5.10699
peak_4824	LOC108638613	NC_030829.1	35692932	35693377	MAGI1:intron	MAGI1:NC_030829.1:35374291-36024006:+:78984	5.38625
peak_4826	PRICKLE2	NC_030829.1	37104360	37104706	PRICKLE2:intron	LOC102178951:NC_030829.1:36134322-36134457:+:183735	4.42212
peak_4828	LOC106503445	NC_030829.1	39214324	39214671	PTPRG:intron	SYNPR:NC_030829.1:37770305-38064554:-:-32807	4.02072
peak_4829	LOC102181343	NC_030829.1	39646452	39646838	PTPRG:intron	LOC106503445:NC_030829.1:39154310-39178942:+:60187	3.51431
peak_4833	LOC106503441	NC_030829.1	41330151	41330480	FHIT:intron	FHIT:NC_030829.1:40059512-41616477:+:612611	5.19072
peak_4837	FAM3D	NC_030829.1	42471889	42472485	C22H3orf67:intron	C22H3orf67:NC_030829.1:42294456-42552306:+:-74025	5.38625
peak_4838	ARF4	NC_030829.1	43513699	43513961	DENND6A:three_prime_UTR	FAM3D:NC_030829.1:42618128-42662740:+:-145941	5.13462
peak_4839	ARHGEF3	NC_030829.1	44004422	44004663	ARHGEF3:intron	ARF4:NC_030829.1:43542028-43559778:+:-28198	4.42212
peak_4844	LRTM1	NC_030829.1	46135706	46135939	CACNA2D3:intron	WNT5A:NC_030829.1:45489032-45508672:+:104459	3.47781
peak_4845	LOC102174440	NC_030829.1	47358015	47358287	LOC102174440:Promoter	LRTM1:NC_030829.1:45992197-46001650:+:143625	5.38625
peak_4846	MIRLET7G	NC_030829.1	48725485	48725746	WDR82:intron	LOC102174440:NC_030829.1:47356672-47356902:-:-1248	4.27791
peak_4847	LOC102186532	NC_030829.1	51141811	51142205	SLC25A20:intron	MIRLET7G:NC_030829.1:48724026-48724133:+:1589	3.8299
peak_4848	IP6K2	NC_030829.1	51222641	51222934	PRKAR2A:intron	LOC102186532:NC_030829.1:51123291-51123738:+:18716	4.25334
peak_4849	LOC102183373	NC_030829.1	52510115	52510346	SETD2:intron	IP6K2:NC_030829.1:51245107-51268675:+:-22320	4.25334
peak_4850	PRSS45	NC_030829.1	52765520	52765825	PRSS45:intron	LOC102183373:NC_030829.1:52542202-52544061:-:33831	3.37217
peak_4854	SYN2	NC_030829.1	57005430	57005754	SYN2:intron	SEC13:NC_030829.1:54324638-54354503:-:-3545	4.42212
peak_4856	LOC102168678	NC_030830.1	2298729	2299166	RREB1:intron	LOC108633442:NC_030830.1:567429-569485:-:97785	4.42212
peak_4858	SLC35B3	NC_030830.1	3201086	3201490	SLC35B3:intron	SLC35B3:NC_030830.1:3190270-3211437:-:53686	3.51431
peak_4862	LOC106503510	NC_030830.1	10605094	10605392	NUP153:intron	RBM24:NC_030830.1:10301594-10314158:+:18325	3.37217
peak_4866	LOC102169347	NC_030830.1	12811211	12811484	E2F3:intron	ID4:NC_030830.1:12265075-12268481:+:104327	3.61577
peak_4870	SCGN	NC_030830.1	17766898	17767304	SCGN:intron	NRN1:NC_030830.1:16631856-16641094:-:23314	3.51431
peak_4877	LOC102175171	NC_030830.1	23919752	23920028	ICK:intron	C23H6orf10:NC_030830.1:22935050-22943150:-:-104920	3.27331
peak_4887	ADGRF2	NC_030830.1	28211412	28211736	CD2AP:intron	LOC102188988:NC_030830.1:27782930-27839667:+:-18486	5.61835
peak_4888	ADGRF2	NC_030830.1	28213463	28213712	CD2AP:intron	ADGRF2:NC_030830.1:28140223-28178495:-:-33078	3.06806
peak_4889	CLIC5	NC_030830.1	29674581	29674860	CLIC5:intron	ADGRF2:NC_030830.1:28140223-28178495:-:-35092	3.51431
peak_4890	TRNAE-UUC	NC_030830.1	30147128	30147375	RUNX2:intron	CLIC5:NC_030830.1:29584212-29694620:+:90508	4.25334
peak_4891	CCNI2	NC_030830.1	30582638	30582962	SUPT3H:intron	TRNAE-UUC:NC_030830.1:30098289-30098362:+:48962	3.51431
peak_4892	PTCRA	NC_030830.1	32264359	32264705	PTCRA:Promoter	CCNI2:NC_030830.1:30858656-30866078:-:283278	4.42212
peak_4893	RPL7L1	NC_030830.1	32332057	32332304	GLTSCR1L:intron	PTCRA:NC_030830.1:32257575-32262722:-:-1809	5.38625
peak_4896	LOC102177574	NC_030830.1	36079771	36080076	DNAH8:intron	SAYSD1:NC_030830.1:35842382-35849816:+:-49278	3.8299
peak_4897	TRNAL-UAA	NC_030830.1	36840811	36841260	ZFAND3:intron	LOC102177574:NC_030830.1:36037363-36037846:-:-42077	5.38625
peak_4899	FKBP5	NC_030830.1	39082980	39083299	FKBP5:intron	ZFAND3:NC_030830.1:36741270-37055330:-:-2676	5.13462
peak_4900	LOC102173699	NC_030830.1	39774703	39774985	ANKS1A:intron	FKBP5:NC_030830.1:39022301-39142338:+:60838	3.51431
peak_4901	SNRPC	NC_030830.1	39919799	39920228	SNRPC:intron	LOC102173699:NC_030830.1:39778018-39778976:+:-3174	4.25334
peak_4902	SPDEF	NC_030830.1	40033346	40033668	C23H6orf106:intron	SNRPC:NC_030830.1:39916309-39927189:-:7176	3.80925
peak_4904	GFRAL	NC_030830.1	43489667	43490048	HCRTR2:intron	TINAG:NC_030830.1:42528443-42641123:+:-3134	4.42212
peak_4905	GFRAL	NC_030830.1	43629095	43629435	GFRAL:intron	GFRAL:NC_030830.1:43571301-43652935:+:-81444	3.8299
peak_4906	HMGCLL1	NC_030830.1	43795666	43796103	HMGCLL1:intron	GFRAL:NC_030830.1:43571301-43652935:+:57963	4.22902
peak_4907	HMGCLL1	NC_030830.1	43855137	43855407	HMGCLL1:intron	HMGCLL1:NC_030830.1:43670050-43858988:-:63104	4.42212
peak_4913	KHDRBS2	NC_030830.1	48004798	48005244	KHDRBS2:intron	KHDRBS2:NC_030830.1:47872420-48672920:+:-110638	4.42212
peak_4916	ZNF236	NC_030831.1	2389278	2389529	ZNF236:intron	GALR1:NC_030831.1:2157217-2168903:-:-2479	4.92092
peak_4928	RTTN	NC_030831.1	7290407	7290841	RTTN:intron	SOCS6:NC_030831.1:7132833-7166819:-:246474	4.42212
peak_4929	DOK6	NC_030831.1	7796712	7797028	DOK6:intron	RTTN:NC_030831.1:7232113-7339498:+:58510	3.8299
peak_4943	CDH7	NC_030831.1	10982248	10982524	CDH7:intron	CDH7:NC_030831.1:10925579-11065511:-:163075	3.09179
peak_4979	KIAA1328	NC_030831.1	20542290	20542566	KIAA1328:intron	CELF4:NC_030831.1:19789279-20104642:+:-726958	3.09179
peak_4980	KIAA1328	NC_030831.1	20558366	20558597	KIAA1328:intron	KIAA1328:NC_030831.1:20128967-20562266:-:19838	3.25245
peak_4982	LOC102176840	NC_030831.1	22575521	22575757	DTNA:intron	RPRD1A:NC_030831.1:21366993-21433038:+:-2348	3.8299
peak_4983	ASXL3	NC_030831.1	23721390	23721802	ASXL3:three_prime_UTR	LOC102176840:NC_030831.1:22565291-22566015:+:10347	4.94674
peak_4984	ASXL3	NC_030831.1	23826000	23826269	ASXL3:intron	ASXL3:NC_030831.1:23720898-23919618:-:198022	4.92092
peak_4985	ASXL3	NC_030831.1	23854928	23855392	ASXL3:intron	ASXL3:NC_030831.1:23720898-23919618:-:93484	3.8299
peak_4986	ASXL3	NC_030831.1	23855714	23855989	ASXL3:intron	ASXL3:NC_030831.1:23720898-23919618:-:64458	3.8299
peak_4987	ASXL3	NC_030831.1	23918499	23918741	ASXL3:intron	ASXL3:NC_030831.1:23720898-23919618:-:63767	3.8299
peak_4988	CCDC178	NC_030831.1	24146277	24146689	CCDC178:intron	ASXL3:NC_030831.1:23720898-23919618:-:998	3.20219
peak_4989	LOC102180908	NC_030831.1	24392075	24392319	CCDC178:intron	CCDC178:NC_030831.1:24112885-24499732:+:33597	3.09179
peak_4990	LOC108633811	NC_030831.1	24693276	24693535	LOC108633811:Promoter;KLHL14:intron	LOC102180908:NC_030831.1:24396894-24402511:-:10314	4.94674
peak_4991	MEP1B	NC_030831.1	25324603	25324949	MEP1B:intron	LOC108633811:NC_030831.1:24685935-24691588:-:-1817	4.27791
peak_4993	LOC102176656	NC_030831.1	25610875	25611132	TRAPPC8:intron	MEP1B:NC_030831.1:25294204-25328459:-:-42388	4.65191
peak_5005	CDH2	NC_030831.1	29084106	29084337	CDH2:intron	CDH2:NC_030831.1:28983263-29226875:+:-47510	5.64499
peak_5006	LOC102176929	NC_030831.1	29168029	29168482	CDH2:intron	CDH2:NC_030831.1:28983263-29226875:+:100958	3.8299
peak_5007	LOC102176929	NC_030831.1	29209597	29209872	CDH2:intron	LOC102176929:NC_030831.1:29189305-29189957:-:21702	3.8299
peak_5011	KCTD1	NC_030831.1	30585620	30585884	KCTD1:intron	AQP4:NC_030831.1:30341479-30356181:+:74640	5.38625
peak_5012	SS18	NC_030831.1	30976867	30977118	PSMA8:intron	KCTD1:NC_030831.1:30557210-30763527:+:28541	6.21039
peak_5013	PSMA8	NC_030831.1	31033997	31034312	SS18:intron	SS18:NC_030831.1:31001970-31073895:+:-24978	4.02072
peak_5018	LOC108633789	NC_030831.1	33430084	33430331	C24H18orf8:intron	HRH4:NC_030831.1:32540810-32555142:-:27333	6.40037
peak_5019	TMEM241	NC_030831.1	33557106	33557394	TMEM241:intron	LOC108633789:NC_030831.1:33424737-33435265:+:5470	6.40037
peak_5022	LOC106503532	NC_030831.1	34767430	34767926	MIB1:intron	GATA6:NC_030831.1:34498573-34532808:-:68558	4.42212
peak_5024	GREB1L	NC_030831.1	35229307	35229658	GREB1L:five_prime_UTR	SNRPD1:NC_030831.1:34950013-34960684:-:4674	4.69929
peak_5025	LOC102170746	NC_030831.1	35366272	35366515	ROCK1:intron	GREB1L:NC_030831.1:35003349-35248278:-:18796	5.81287
peak_5032	MYOM1	NC_030831.1	37689367	37689674	MYOM1:intron	ADCYAP1:NC_030831.1:36086368-36092985:+:532202	4.42212
peak_5036	LOC108633773	NC_030831.1	38990090	38990491	LOC108633773:intron	LOC108633773:NC_030831.1:38986033-38992915:+:-368968	4.92092
peak_5038	LOC108633796	NC_030831.1	40422333	40422606	LAMA1:intron	LOC106503547:NC_030831.1:39685232-39696772:+:-13833	4.92092
peak_5039	PTPRM	NC_030831.1	40739544	40739854	PTPRM:intron	LOC108633796:NC_030831.1:40437195-40448818:+:-14726	3.8299
peak_5040	PTPRM	NC_030831.1	41042908	41043344	PTPRM:intron	PTPRM:NC_030831.1:40689883-41344869:+:49815	4.42212
peak_5043	LOC102179338	NC_030831.1	43384428	43384695	SPIRE1:intron	RALBP1:NC_030831.1:41960940-42006817:+:-8466	4.42212
peak_5048	ATP5A1	NC_030831.1	46102918	46103186	ATP5A1:intron	LOC102174080:NC_030831.1:45859850-45865234:+:-25636	3.51431
peak_5049	LOXHD1	NC_030831.1	46566837	46567199	LOXHD1:intron	ATP5A1:NC_030831.1:46096727-46105461:-:2409	5.38625
peak_5050	ELAC1	NC_030831.1	50651967	50652431	ME2:intron	LOXHD1:NC_030831.1:46431004-46629483:-:62465	3.8299
peak_5055	LOC108633777	NC_030831.1	52513785	52514016	LOC108633777:intron	LOC108633776:NC_030831.1:51355946-51356810:-:-239396	3.37217
peak_5056	LOC108633813	NC_030831.1	53121886	53122149	LOC102173800:intron	LOC108633777:NC_030831.1:52350849-52558812:+:163051	4.42212
peak_5061	CCDC68	NC_030831.1	54857187	54857500	TCF4:intron	LOC108633810:NC_030831.1:54179418-54194988:+:49507	4.42212
peak_5064	MIR122	NC_030831.1	57610296	57610535	NEDD4L:intron	TCF4:NC_030831.1:54819159-55203579:-:-347042	3.67208
peak_5065	LOC108633765	NC_030831.1	57941963	57942406	LOC108633765:CDS	MIR122:NC_030831.1:57772641-57772736:+:-162226	4.94674
peak_5071	TRAP1	NC_030832.1	2940854	2941198	TRAP1:intron	LOC102185889:NC_030832.1:2530018-2531945:+:3224	4.42212
peak_5072	EEF2KMT	NC_030832.1	4033185	4033438	LOC102170015:intron	TRAP1:NC_030832.1:2913537-2964094:-:23068	3.51431
peak_5082	LOC102182012	NC_030832.1	10934871	10935102	SNX29:intron	RSL1D1:NC_030832.1:10419224-10431109:-:-8653	3.29155
peak_5083	LOC108633845	NC_030832.1	11539014	11539287	SHISA9:intron	LOC102182012:NC_030832.1:10624552-10625197:-:-309789	3.01636
peak_5084	LOC108633845	NC_030832.1	11659404	11659648	SHISA9:intron	LOC108633845:NC_030832.1:11494564-11495995:-:-43155	3.25245
peak_5086	TRNAC-GCA	NC_030832.1	12961534	12961927	MKL2:intron	ERCC4:NC_030832.1:12693434-12734789:+:-61125	4.42212
peak_5087	ABCC1	NC_030832.1	14231422	14231724	ABCC1:intron	TRNAC-GCA:NC_030832.1:12993033-12993105:-:31375	5.38625
peak_5092	LYRM1	NC_030832.1	18615847	18616087	DNAH3:intron	GPR139:NC_030832.1:17484913-17528684:-:-24432	5.2192
peak_5094	LOC102180560	NC_030832.1	19054579	19054825	LOC102180560:CDS	ZP2:NC_030832.1:18870181-18881901:-:-7859	4.42212
peak_5095	LOC108633910	NC_030832.1	19088267	19088762	LOC102180560:intron	LOC102180560:NC_030832.1:19002440-19271190:+:52261	3.01636
peak_5096	LOC108633910	NC_030832.1	19177094	19177572	LOC102180560:intron	LOC108633910:NC_030832.1:19162325-19163996:+:-73811	4.27791
peak_5097	LOC108633910	NC_030832.1	19207966	19208220	LOC102180560:intron	LOC108633910:NC_030832.1:19162325-19163996:+:15007	5.38625
peak_5098	LOC100861263	NC_030832.1	19578177	19578427	LOC102180820:intron	LOC108633910:NC_030832.1:19162325-19163996:+:45767	4.42212
peak_5099	OTOA	NC_030832.1	20113128	20113421	OTOA:intron	LOC100861263:NC_030832.1:19599654-19625237:+:-21352	3.8299
peak_5102	CACNG3	NC_030832.1	21879985	21880267	CACNG3:intron	SCNN1G:NC_030832.1:20802953-20833097:+:-4033	3.51431
peak_5106	HS3ST4	NC_030832.1	23512192	23512554	HS3ST4:intron	LOC102175542:NC_030832.1:22954760-22956356:-:53213	4.25334
peak_5109	2024-09-14	NC_030832.1	27465587	27465932	SEPT14:intron	ZG16:NC_030832.1:26371814-26374418:-:-6207	4.42212
peak_5110	LOC102183654	NC_030832.1	30404601	30404918	AUTS2:intron	SEPT14:NC_030832.1:27446796-27474549:-:8790	4.27791
peak_5113	GTF2I	NC_030832.1	32632201	32632442	GTF2I:intron	AUTS2:NC_030832.1:29611385-30810036:-:-446317	3.05056
peak_5114	RFC2	NC_030832.1	32971552	32971812	RFC2:CDS	GTF2I:NC_030832.1:32586432-32668640:-:36319	3.51431
peak_5116	LOC102190953	NC_030832.1	34489269	34489610	LOC102181832:intron	FZD9:NC_030832.1:33534299-33536652:-:5659	3.51431
peak_5117	LOC102168715	NC_030832.1	34751024	34751291	LOC102181832:intron	LOC102190953:NC_030832.1:34496471-34497406:+:-7032	5.27703
peak_5118	MYL10	NC_030832.1	36161694	36162090	COL26A1:intron	LOC102168715:NC_030832.1:34687579-34688509:-:-62648	3.51431
peak_5119	LOC102168685	NC_030832.1	37376353	37376612	LOC102168685:intron	MYL10:NC_030832.1:36090366-36101773:+:71525	3.51431
peak_5120	LOC102191011	NC_030832.1	37539650	37539907	LOC102168966:intron	LOC102168685:NC_030832.1:37371029-37382830:+:5453	3.80925
peak_5121	LOC102168966	NC_030832.1	37546325	37546556	LOC102168966:intron	LOC102191011:NC_030832.1:37453690-37512864:-:-26914	4.11103
peak_5122	ZNF655	NC_030832.1	37737104	37737404	ZNF655:intron	LOC102168966:NC_030832.1:37526620-37574098:-:27658	24.9248
peak_5124	EBF3	NC_030833.1	2882566	2882820	EBF3:three_prime_UTR	SDK1:NC_030832.1:40308631-41044374:-:393512	4.02072
peak_5125	MGMT	NC_030833.1	3069985	3070223	MGMT:intron	EBF3:NC_030833.1:2764699-2884031:+:117993	4.69929
peak_5127	LOC102185627	NC_030833.1	6307225	6307521	ADAM12:intron	MKI67:NC_030833.1:4510842-4540461:+:-375840	5.38625
peak_5129	CPXM2	NC_030833.1	8439716	8439966	CPXM2:intron	TEX36:NC_030833.1:6835310-6843232:+:10353	3.51431
peak_5130	CPXM2	NC_030833.1	8452535	8452922	CPXM2:intron	CPXM2:NC_030833.1:8404959-8540659:+:34881	4.69929
peak_5135	LOC108634029	NC_030833.1	12295871	12296154	TIAL1:three_prime_UTR	LOC102185058:NC_030833.1:11397983-11398399:-:76038	3.8299
peak_5138	SLC18A2	NC_030833.1	14396240	14396595	SLC18A2:intron	RAB11FIP2:NC_030833.1:13664365-13707709:+:-92756	3.51431
peak_5140	TRUB1	NC_030833.1	16561655	16561969	TRUB1:intron	ATRNL1:NC_030833.1:15632605-16441513:-:-41790	4.69929
peak_5141	VTI1A	NC_030833.1	18889699	18889942	VTI1A:intron	TRUB1:NC_030833.1:16554483-16586666:-:24854	3.61577
peak_5144	BBIP1	NC_030833.1	20529203	20529479	SHOC2:five_prime_UTR	ADRA2A:NC_030833.1:20425697-20428640:-:224330	4.69929
peak_5146	ADD3	NC_030833.1	21414110	21414346	ADD3:five_prime_UTR	MXI1:NC_030833.1:21131872-21226449:-:-64715	3.12153
peak_5158	SLK	NC_030833.1	27221150	27221439	SLK:intron	SORCS3:NC_030833.1:25891650-26541837:-:-33112	3.33144
peak_5159	SLK	NC_030833.1	27223381	27223684	SLK:intron	SLK:NC_030833.1:27169470-27230822:-:9528	4.22902
peak_5160	TAF5	NC_030833.1	27792902	27793263	TAF5:intron	SLK:NC_030833.1:27169470-27230822:-:7290	3.61577
peak_5161	NT5C2	NC_030833.1	27961861	27962207	NT5C2:intron	TAF5:NC_030833.1:27780502-27795577:-:2495	3.8299
peak_5162	NT5C2	NC_030833.1	27969257	27969583	NT5C2:intron	NT5C2:NC_030833.1:27929181-28024756:+:32852	4.94674
peak_5163	GBF1	NC_030833.1	28737810	28738078	GBF1:intron	NT5C2:NC_030833.1:27929181-28024756:+:40238	4.42212
peak_5164	LOC102184586	NC_030833.1	29455109	29455498	BTRC:intron	GBF1:NC_030833.1:28666535-28791268:-:53324	5.38625
peak_5166	ENTPD7	NC_030833.1	31013405	31013676	ENTPD7:intron	SEC31B:NC_030833.1:30269321-30300136:+:31475	3.51431
peak_5168	HPSE2	NC_030833.1	31530139	31530640	HPSE2:intron	HPSE2:NC_030833.1:31384542-32081927:+:-13225	7.4594
peak_5169	HPSE2	NC_030833.1	31623695	31623938	HPSE2:intron	HPSE2:NC_030833.1:31384542-32081927:+:145847	3.29155
peak_5170	HPSE2	NC_030833.1	31691800	31692062	HPSE2:intron	HPSE2:NC_030833.1:31384542-32081927:+:239274	5.38625
peak_5171	HPS1	NC_030833.1	31824109	31824354	HPSE2:intron	HPSE2:NC_030833.1:31384542-32081927:+:307388	4.42212
peak_5172	LCOR	NC_030833.1	33447345	33447609	LCOR:five_prime_UTR	HPS1:NC_030833.1:32097767-32126556:+:-273536	3.8299
peak_5173	BLNK	NC_030833.1	34055747	34056016	BLNK:intron	LCOR:NC_030833.1:33343296-33473516:-:26039	4.04298
peak_5175	TCTN3	NC_030833.1	34431233	34431636	TCTN3:Promoter	ZNF518A:NC_030833.1:34091145-34118966:-:-34114	4.02072
peak_5176	HELLS	NC_030833.1	35585023	35585268	HELLS:intron	TCTN3:NC_030833.1:34433453-34453740:+:-2019	4.92092
peak_5177	LOC108634027	NC_030833.1	36045104	36045385	PLCE1:intron	HELLS:NC_030833.1:35557818-35594336:-:9191	3.51431
peak_5180	EXOC6	NC_030833.1	37111260	37111579	EXOC6:intron	LOC106503635:NC_030833.1:36341567-36344431:+:11990	3.8299
peak_5182	CPEB3	NC_030833.1	37654728	37654972	CPEB3:intron	TRNAG-UCC:NC_030833.1:37205509-37205582:+:7709	4.02072
peak_5183	TNKS2	NC_030833.1	38015939	38016263	TNKS2:intron	CPEB3:NC_030833.1:37604061-37806822:+:50788	4.42212
peak_5185	KIF20B	NC_030833.1	39951234	39951560	KIF20B:CDS	LOC102181559:NC_030833.1:39142069-39143903:+:282887	4.08813
peak_5186	LOC102188374	NC_030833.1	41200230	41200472	LOC102188374:Promoter	KIF20B:NC_030833.1:39915935-39998746:-:47349	4.42212
peak_5187	PTEN	NC_030833.1	41898310	41898607	PTEN:intron	LOC102188374:NC_030833.1:41117548-41199015:-:-1335	4.20495
peak_5188	ATAD1	NC_030833.1	42049681	42050165	ATAD1:intron	PTEN:NC_030833.1:41886853-41988776:-:90318	4.42212
peak_5190	TRNAC-GCA	NC_030833.1	42956415	42956856	A1CF:intron	LOC102187020:NC_030833.1:42323532-42325966:-:-10608	3.51431
peak_5191	CSTF2T	NC_030833.1	43601859	43602128	PRKG1:intron	TRNAC-GCA:NC_030833.1:42965578-42965649:+:-8943	32.8826
peak_5192	CSTF2T	NC_030833.1	44041444	44041688	PRKG1:intron	CSTF2T:NC_030833.1:43891777-43894424:-:292431	4.42212
peak_5193	DKK1	NC_030833.1	44393561	44393803	PRKG1:intron	CSTF2T:NC_030833.1:43891777-43894424:-:-147141	3.37217
peak_5194	DKK1	NC_030833.1	44476258	44476551	PRKG1:intron	DKK1:NC_030833.1:44554198-44557022:+:-160516	3.8299
peak_5201	MBL2	NC_030833.1	45833786	45834255	PCDH15:intron	MBL2:NC_030833.1:45038444-45045199:-:-726195	5.38625
peak_5218	IPMK	NC_030833.1	50985353	50985761	IPMK:intron	LOC102178136:NC_030833.1:50704061-50705894:+:-25631	3.43487
peak_5225	SH2D4A	NC_030834.1	7415531	7415775	CSGALNACT1:intron	LOC102179912:NC_030834.1:5774044-5774879:+:20412	3.51431
peak_5226	NKX6-3	NC_030834.1	9016370	9016609	ANK1:intron	SH2D4A:NC_030834.1:7322919-7378131:+:92733	5.19072
peak_5227	TRNAC-GCA	NC_030834.1	9836439	9836673	ZMAT4:intron	NKX6-3:NC_030834.1:9049740-9054212:+:-33251	4.42212
peak_5228	LOC108634098	NC_030834.1	9953936	9954206	ZMAT4:intron	TRNAC-GCA:NC_030834.1:9750019-9750091:+:86536	3.09179
peak_5231	IDO2	NC_030834.1	10535212	10535449	IDO2:intron	C27H8orf4:NC_030834.1:10355023-10356351:-:-87314	4.42212
peak_5232	IDO2	NC_030834.1	10535961	10536205	IDO2:intron	IDO2:NC_030834.1:10480761-10549731:-:14401	5.38625
peak_5233	LOC102186109	NC_030834.1	10911701	10912037	LOC102186109:intron	IDO2:NC_030834.1:10480761-10549731:-:13648	3.03279
peak_5234	LOC102181098	NC_030834.1	11199536	11199825	LOC102181098:intron	LOC102186109:NC_030834.1:10847199-10976514:+:64669	4.69929
peak_5235	LOC102191489	NC_030834.1	11424607	11425017	LOC102191489:intron	LOC102181098:NC_030834.1:11126106-11253397:-:53717	4.42212
peak_5238	KCNU1	NC_030834.1	13529508	13529744	KCNU1:intron	TRNAE-UUC:NC_030834.1:12727508-12727580:-:1404	3.51431
peak_5239	TRNAK-UUU	NC_030834.1	14645749	14645992	UNC5D:intron	KCNU1:NC_030834.1:13408624-13552104:-:22478	4.74667
peak_5240	LOC102184311	NC_030834.1	14760311	14760753	UNC5D:intron	TRNAK-UUU:NC_030834.1:14530032-14530105:-:-115765	4.42212
peak_5241	LOC102184311	NC_030834.1	14831701	14831958	UNC5D:intron	LOC102184311:NC_030834.1:14919334-14920005:+:-158802	4.20495
peak_5243	MAK16	NC_030834.1	16433064	16433432	MAK16:intron	TRNAS-GGA:NC_030834.1:15219459-15219532:-:-463962	5.47579
peak_5245	NRG1	NC_030834.1	17100074	17100396	NRG1:intron	LOC108634069:NC_030834.1:16724514-16738382:-:103790	4.42212
peak_5247	WRN	NC_030834.1	18391985	18392560	WRN:intron	TRNAS-GGA:NC_030834.1:17593915-17593987:+:128056	3.95522
peak_5250	LOC108634070	NC_030834.1	19243639	19243879	LOC108634070:intron	LOC102175829:NC_030834.1:18610865-18611388:-:-19412	3.20219
peak_5252	TNKS	NC_030834.1	20100793	20101456	TNKS:intron	LOC102177494:NC_030834.1:19405909-19407277:-:-47024	5.27703
peak_5254	TRNAS-GGA	NC_030834.1	22069131	22069625	DLC1:intron	KIAA1456:NC_030834.1:21548083-21613163:+:12897	4.20495
peak_5259	SGCZ	NC_030834.1	22679803	22680100	SGCZ:intron	LOC102172236:NC_030834.1:22277221-22278063:+:309735	3.7692
peak_5260	SGCZ	NC_030834.1	22680734	22681084	SGCZ:intron	SGCZ:NC_030834.1:22605735-23019070:-:339119	4.06544
peak_5261	TUSC3	NC_030834.1	24211698	24212149	TUSC3:intron	SGCZ:NC_030834.1:22605735-23019070:-:338161	3.80925
peak_5267	ZDHHC2	NC_030834.1	25436331	25436565	MICU3:intron	TRNAW-CCA:NC_030834.1:25289309-25289381:+:-273110	5.38625
peak_5269	LOC108634085	NC_030834.1	26280742	26280982	PCM1:intron	FGL1:NC_030834.1:26159588-26184160:-:-10785	3.08571
peak_5273	WWC2	NC_030834.1	31503272	31503541	WWC2:intron	LOC108634097:NC_030834.1:28368544-28369213:+:61516	5.38625
peak_5274	LOC108634093	NC_030834.1	32101042	32101341	TENM3:intron	WWC2:NC_030834.1:31384816-31533040:-:29634	5.38625
peak_5308	CSMD1	NC_030834.1	40380947	40381197	CSMD1:intron	CSMD1:NC_030834.1:40349614-42434960:+:-50547	3.51431
peak_5309	CSMD1	NC_030834.1	40595842	40596078	CSMD1:intron	CSMD1:NC_030834.1:40349614-42434960:+:31457	3.17655
peak_5310	LOC102186368	NC_030834.1	41126412	41126671	CSMD1:intron	CSMD1:NC_030834.1:40349614-42434960:+:246345	4.42212
peak_5311	LOC102186368	NC_030834.1	41300462	41300796	CSMD1:intron	LOC102186368:NC_030834.1:41394992-41396024:+:-268451	4.94674
peak_5312	TRNAS-GGA	NC_030834.1	42016883	42017174	CSMD1:intron	LOC102186368:NC_030834.1:41394992-41396024:+:-94363	3.17655
peak_5313	TRNAS-GGA	NC_030834.1	42227938	42228225	CSMD1:intron	TRNAS-GGA:NC_030834.1:42143951-42144023:-:126995	3.29155
peak_5320	OGDHL	NC_030835.1	1913683	1914087	OGDHL:intron	TMEM72:NC_030835.1:1212589-1235377:+:-113013	6.24312
peak_5325	CCSER2	NC_030835.1	6333391	6333807	CCSER2:intron	TRNAG-CCC:NC_030835.1:5725352-5725423:-:-176532	4.69929
peak_5330	TRNAC-ACA	NC_030835.1	7380760	7381078	LOC102168607:intron	LOC102168607:NC_030835.1:7262257-7418074:+:-54940	3.83898
peak_5333	TRNAC-GCA	NC_030835.1	8273159	8273400	NRG3:intron	TRNAC-GCA:NC_030835.1:7787377-7787449:-:60216	4.35318
peak_5339	TRNAG-CCC	NC_030835.1	14045609	14046024	C28H10orf11:intron	LOC102191678:NC_030835.1:9137934-9138492:+:333599	3.51431
peak_5340	TRNAG-CCC	NC_030835.1	14351620	14352135	C28H10orf11:intron	TRNAG-CCC:NC_030835.1:14433932-14434005:+:-388116	4.42212
peak_5341	TRNAC-GCA	NC_030835.1	14906952	14907314	KAT6B:intron	TRNAG-CCC:NC_030835.1:14433932-14434005:+:-82055	5.07963
peak_5342	TRNAC-GCA	NC_030835.1	14909345	14909600	KAT6B:intron	TRNAC-GCA:NC_030835.1:14818452-14818524:-:-88608	3.01636
peak_5343	LOC102180729	NC_030835.1	15271840	15272100	ADK:intron	TRNAC-GCA:NC_030835.1:14818452-14818524:-:-90948	5.43472
peak_5344	ANXA7	NC_030835.1	16238048	16238369	ANXA7:intron	LOC102180729:NC_030835.1:15402238-15408964:+:-130268	3.83898
peak_5345	LOC108634138	NC_030835.1	16375302	16375619	FAM149B1:intron	ANXA7:NC_030835.1:16227726-16252819:+:10482	5.38625
peak_5346	MICU1	NC_030835.1	17036897	17037152	MICU1:intron	LOC108634138:NC_030835.1:16371452-16372765:-:-2695	4.25334
peak_5347	TRNAG-CCC	NC_030835.1	17113636	17113876	MICU1:intron	MICU1:NC_030835.1:16993714-17220668:+:43310	4.18112
peak_5348	TRNAG-CCC	NC_030835.1	17213298	17213598	MICU1:intron	TRNAG-CCC:NC_030835.1:17207622-17207695:+:-93866	3.8299
peak_5349	LOC108634152	NC_030835.1	17524480	17524719	LOC108634152:Promoter	TRNAG-CCC:NC_030835.1:17207622-17207695:+:5825	3.21413
peak_5353	PRF1	NC_030835.1	18907305	18907556	PALD1:intron	PRF1:NC_030835.1:18870678-18875355:+:-10926	3.47781
peak_5354	AIFM2	NC_030835.1	19300976	19301318	AIFM2:Promoter	PRF1:NC_030835.1:18870678-18875355:+:36752	5.38625
peak_5356	TRNAS-GGA	NC_030835.1	22061785	22062175	CTNNA3:intron;LRRTM3:intron	PBLD:NC_030835.1:20891640-20927805:+:-10578	4.04298
[truncated: 65 more rows]

## Sheet: Data S3
Data S3 Genes in Venn map
Nums	Catalog	Genes
1660	DEGs between anagen and telogen by RNA-Seq in our previous study	COX7A1	2-acylglycerol O-acyltransferase 2 pseudogene	40S ribosomal protein S3a pseudogene	60S ribosomal protein L17 pseudogene	60S ribosomal protein L5 pseudogene	60S ribosomal protein L7 pseudogene	60S ribosomal protein L7a-like	AADACL2	AADACL3,C16H1orf158	AATK	ABCC11	ABCC4	ABCC8	ABCC9	ABHD5	ABI3BP	ACADSB	ACE	ACKR4	ACSM3	ACTBL2	ACTC1	-acylglycerol O-acyltransferase 2-like	ADAM12	ADAM22	ADAM33	ADAM8	ADAMDEC1	ADAMTS12	ADAMTS15	ADAMTS18	ADAMTS2	ADAMTS9	ADAMTSL1	ADAMTSL2	ADCY5	ADCYAP1R1	ADD2	ADGRA2	ADGRD1	ADIG	ADIRF	ADRA1A	ADRA2C	A-FABP	AFMID	AGTR1	AHCY
1540	Genes in coding and non-coding regions from ChIP peaks in this study	BACH1	CYYR1	LOC102174777	CHODL	USP25	LOC108636217	LOC102181811	RBM11	ROBO2	LOC108636864	LOC102185221	ROBO1	LOC102184944	GBE1	TRNAS-GGA	LOC102173449	EPHA3	PROS1	ARL13B	STX19	LOC106503253	LOC108636205	CRYBG3	GABRR3	ADGRG7	IMPG2	LOC102183455	NXPE3	ALCAM	CBLB	CD47	KIAA1524	NECTIN3	PHLDB2	GCSAM	SLC9C1	LOC102183007	TIGIT	ZBTB20	GAP43	TRNAK-UUU	LSAMP	NR1I2	GSK3B	STXBP5L	POLQ	LOC102184282	PARP14
79	Overlapping Genes in ChIP data and RNA-Seq data in this study	ABCC4	ADAMTSL1	ADD2	ADRA1A	ANK2	BARD1	C3	CBLB	CCNB1IP1	CDCA2	CDON	CENPE	CHAC1	CHODL	CLDN11	CPA3	CRISPLD1	DACH1	DEPDC1B	DKK1	DLG2	DNAH7	DOK6	DZIP1	EMILIN3	FA2H	FAT4	FBN1	FBXL7	FGL2	FREM1	GEN1	HPSE2	ISPD	ITGA8	KIAA1324L	LAYN	LEF1	LOC100860959	LOX	LRMP	LSAMP	LYPLAL1	MAB21L3	MAN1A1	MIS18BP1	MPP6	MYL10
420	Genes enriched in motif CST6 in this study	LOC102181811	ROBO2	TRNAS-GGA	LOC102173449	ARL13B	ADGRG7	ALCAM	TIGIT	NR1I2	LOC102184282	PARP14	TMEM44	UTS2B	TMEM41A	VPS8	LAMP3	NAALADL2	LOC102188172	SERPINI1	XRN1	MRPL3	SRRM1	TRNAE-UUC	RHBDD1	UNC80	NRP2	LOC108637848	STK17B	SLC39A10	TFCP2L1	LOC108637976	ZRANB3	THSD7B	TRNAR-CCU	TRNAC-ACA	LRP1B	KYNU	LYPD6B	LOC102180977	TRNAC-GCA	LOC108633441	PSMD14	TTC21B	SCN9A	LOC102179610	PDE11A	ZNF385B	PPP1R1C
25	Common Genes in this study	ABCC4	C3	CDON	DACH1	DLG2	DZIP1	FGL2	GEN1	HPSE2	ISPD	LEF1	LOC100860959	LRMP	LYPLAL1	PRR16	RNF180	ROBO2	RTKN2	SCN9A	SFRP4	SHISA2	SLC39A10	SPOCK1	TMEM252	XRRA1
[truncated: 1,612 more columns]
